# Supplementary material for: ﻿A new combination and synonym in Bupleurum (Apiaceae, Apioideae), based on morphological, molecular and cytological evidence
Source: PhytoKeys. 2024 Mar 21;239:239–53. doi: 10.3897/phytokeys.239.116877 (PMC10979180; doi:10.3897/phytokeys.239.116877)
Supplement: XML Treatment for Bupleurum parvifolium [file phytokeys.239.116877-treatment1.xml]

<!DOCTYPE tp:taxon-treatment
  PUBLIC "-//TaxonX//DTD Taxonomic Treatment Publishing DTD v0 20100105//EN" "tax-treatment-NSO.dtd">
<tp:taxon-treatment xmlns:tp="http://www.plazi.org/taxpub"><tp:treatment-meta><kwd-group><label>Taxon classification</label><kwd>
                <named-content content-type="kingdom">Plantae</named-content>
              </kwd><kwd>
                <named-content content-type="order">Apiales</named-content>
              </kwd><kwd>
                <named-content content-type="family">Apiaceae</named-content>
              </kwd></kwd-group><mixed-citation publication-type="journal"><person-group><name><surname>Wang</surname><given-names>Li-Hua</given-names></name><name><surname>Li</surname><given-names>Shuo</given-names></name><name><surname>Zhang</surname><given-names>De-Ning</given-names></name><name><surname>Liu</surname><given-names>Quan-Ru</given-names></name></person-group><article-title>﻿A new combination and synonym in <italic><tp:taxon-name><tp:taxon-name-part taxon-name-part-type="genus" reg="Bupleurum">Bupleurum</tp:taxon-name-part></tp:taxon-name></italic> (<tp:taxon-name><tp:taxon-name-part taxon-name-part-type="family">Apiaceae</tp:taxon-name-part></tp:taxon-name>, <tp:taxon-name><tp:taxon-name-part taxon-name-part-type="subfamily">Apioideae</tp:taxon-name-part></tp:taxon-name>), based on morphological, molecular and cytological evidence</article-title><source>PhytoKeys</source><day>21</day><month>03</month><year>2024</year><volume>239</volume><fpage>239</fpage><lpage>253</lpage><pub-id pub-id-type="doi">10.3897/phytokeys.239.116877</pub-id></mixed-citation></tp:treatment-meta><tp:nomenclature><label>﻿</label><tp:taxon-name>
              <object-id xmlns:xlink="http://www.w3.org/1999/xlink" content-type="arpha" xlink:type="simple">F42A48A0-8E5B-573B-9561-E3C3BC8F22B8</object-id>
              <tp:taxon-name-part taxon-name-part-type="genus" reg="Bupleurum">Bupleurum</tp:taxon-name-part>
              <tp:taxon-name-part taxon-name-part-type="species" reg="parvifolium">parvifolium</tp:taxon-name-part>
              <object-id xmlns:xlink="http://www.w3.org/1999/xlink" content-type="ipni" xlink:type="simple">urn:lsid:ipni.org:names:77338773-1</object-id>
            </tp:taxon-name><tp:taxon-authority>(Shan &amp; Y.Li) Q.R.Liu &amp; L.H.Wang, comb. et</tp:taxon-authority><tp:taxon-status xmlns:xlink="http://www.w3.org/1999/xlink" xlink:type="simple">stat. nov.</tp:taxon-status><tp:nomenclature-citation-list><tp:nomenclature-citation><tp:taxon-name>
                  <tp:taxon-name-part taxon-name-part-type="genus" reg="Bupleurum"/>
                  <tp:taxon-name-part taxon-name-part-type="species" reg="smithii"/>
                  <tp:taxon-name-part taxon-name-part-type="infraspecific-rank"/>
                  <tp:taxon-name-part taxon-name-part-type="variety" reg="parvifolium"/>
                </tp:taxon-name><comment>≡ <tp:taxon-name><tp:taxon-name-part taxon-name-part-type="genus" reg="Bupleurum">B.</tp:taxon-name-part><tp:taxon-name-part taxon-name-part-type="species" reg="smithii">smithii</tp:taxon-name-part><tp:taxon-name-part taxon-name-part-type="infraspecific-rank">var.</tp:taxon-name-part><tp:taxon-name-part taxon-name-part-type="variety" reg="parvifolium">parvifolium</tp:taxon-name-part></tp:taxon-name> Shan &amp; Y.Li, Acta Phytotax. Sin. 12(3): 273. 1974. Type. CHINA. Gansu: Tianzhuxian, Wushao Mountain ca. 2800 m, 22. 07. 1959, <italic>Y.Q. He 4267</italic> (Holotype: WUK0389736!). Basionym. </comment></tp:nomenclature-citation><tp:nomenclature-citation><tp:taxon-name>
                  <tp:taxon-name-part taxon-name-part-type="genus" reg="Bupleurum"/>
                  <tp:taxon-name-part taxon-name-part-type="species" reg="commelynoideum"/>
                  <tp:taxon-name-part taxon-name-part-type="infraspecific-rank"/>
                  <tp:taxon-name-part taxon-name-part-type="variety" reg="flaviflorum"/>
                </tp:taxon-name><comment>= <tp:taxon-name><tp:taxon-name-part taxon-name-part-type="genus" reg="Bupleurum">B.</tp:taxon-name-part><tp:taxon-name-part taxon-name-part-type="species" reg="commelynoideum">commelynoideum</tp:taxon-name-part><tp:taxon-name-part taxon-name-part-type="infraspecific-rank">var.</tp:taxon-name-part><tp:taxon-name-part taxon-name-part-type="variety" reg="flaviflorum">flaviflorum</tp:taxon-name-part></tp:taxon-name> Shan &amp; Y.Li, Acta Phytotax. Sin. 12(3): 276. 1974. syn. nov. ≡ <tp:taxon-name><tp:taxon-name-part taxon-name-part-type="genus" reg="Bupleurum">B.</tp:taxon-name-part><tp:taxon-name-part taxon-name-part-type="species" reg="smithii">smithii</tp:taxon-name-part><tp:taxon-name-part taxon-name-part-type="infraspecific-rank">var.</tp:taxon-name-part><tp:taxon-name-part taxon-name-part-type="variety" reg="flaviflorum">flaviflorum</tp:taxon-name-part></tp:taxon-name> (Shan &amp; Y.Li) X.J.He &amp; C.B.Wang J. Syst. Evol. 49 (6): 586. 2011.Type. CHINA. Gansu: Min County, Min Mountain, ca. 3500 m, 10. 08. 1937, <italic>T.P. Wang 7535</italic> (Holotype: PE00935517! Isotypes: WUK0033909! WUK0423353!). </comment></tp:nomenclature-citation></tp:nomenclature-citation-list></tp:nomenclature><tp:treatment-sec sec-type="diagnosis" id="SECID0ELVAI"><title>Diagnosis.</title><p><italic><tp:taxon-name><tp:taxon-name-part taxon-name-part-type="genus" reg="Bupleurum">Bupleurum</tp:taxon-name-part><tp:taxon-name-part taxon-name-part-type="species" reg="parvifolium">parvifolium</tp:taxon-name-part></tp:taxon-name></italic> is morphologically similar to <italic><tp:taxon-name><tp:taxon-name-part taxon-name-part-type="genus" reg="Bupleurum">B.</tp:taxon-name-part><tp:taxon-name-part taxon-name-part-type="species" reg="smithii">smithii</tp:taxon-name-part></tp:taxon-name></italic>, can be distinguished from the latter by its cauline leaves sessile, 4–9 × 0.3–0.7 cm; bracteoles 6–9, ovate or broad-ovate, 3–5 × 2–2.5 mm; fruit ovoid, brown, 2.0–2.5 × 1.1–1.3 mm; vittae 3 in each furrow, 6 on commissure.</p></tp:treatment-sec><tp:treatment-sec sec-type="description" id="SECID0EHWAI"><title>Description.</title><p>Plant 15–40 cm, perennial. Rhizome brown, usually branched. Stems many, tufted, base without fibrous remnant sheaths. Basal leaves narrowly lanceolate, 6–8 × 0.3–0.7 cm, thickly papery, base tapered into petiole, not embracing. Cauline leaves sessile, 4–9 × 0.3–0.7 cm. Apical leaf long-ovate, 1.5–7.5 × 1–1.7 cm, base rounded, sometimes auriculate, clasping, apex acuminate. Bracts 0 or 1–2, broadly ovate, 7–18 × 4–11 mm, unequal; rays 4–9, 0.5–4 cm, unequal, angled; bracteoles 6–9, ovate or broad-ovate, 3–5 × 2–2.5 mm, equal, acute, apiculate, slightly exceeding flowers; umbellules 0.8–1.1 cm across. Petals yellow, occasionally abaxially purplish-red. Stylopodium low-conic, discoid, dark yellow or purple-brown. Fruit ovoid, brown, 2.0–2.5 × 1.1–1.3 mm; ribs acute, prominent; vittae 3 in each furrow, 6 on commissure (Fig. <xref ref-type="fig" rid="F8">8</xref>). 2n = 14.</p><fig id="F8" position="float" orientation="portrait"><object-id xmlns:xlink="http://www.w3.org/1999/xlink" content-type="doi" xlink:type="simple">10.3897/phytokeys.239.116877.figure8</object-id><object-id xmlns:xlink="http://www.w3.org/1999/xlink" content-type="arpha" xlink:type="simple">457DCD8D-9E6C-5C4A-94D5-21BDAD7EC83C</object-id><label>Figure 8.</label><caption><p><italic><tp:taxon-name><tp:taxon-name-part taxon-name-part-type="genus" reg="Bupleurum">Bupleurum</tp:taxon-name-part><tp:taxon-name-part taxon-name-part-type="species" reg="parvifolium">parvifolium</tp:taxon-name-part></tp:taxon-name></italic><bold>A</bold> holotype <bold>B</bold> habitat <bold>C</bold> plant <bold>D</bold> flowers <bold>E</bold> fruits.</p></caption><graphic xmlns:xlink="http://www.w3.org/1999/xlink" xlink:href="phytokeys-239-239_article-116877__-g008.jpg" position="float" orientation="portrait" xlink:type="simple" id="oo_1007055.jpg"><uri content-type="original_file" xlink:type="simple">https://binary.pensoft.net/fig/1007055</uri></graphic></fig></tp:treatment-sec><tp:treatment-sec sec-type="phenology" id="SECID0ETXAI"><title>Phenology.</title><p>Flowering from July to August and fruiting from August to September.</p></tp:treatment-sec><tp:treatment-sec sec-type="distribution" id="SECID0EYXAI"><title>Distribution and habit.</title><p>Qinghai, Gansu, Ningxia, Sichuan, Xizang. It grows on mountains at elevations of 2700–700 m.</p></tp:treatment-sec><tp:treatment-sec sec-type="material" id="SECID0E4XAI"><title>Additional specimens examined.</title><p>China. <bold>Gansu</bold>: Min County, 02 July 1936, <italic>T.P. Wang 4852</italic> (KUN), 19 August 1937, <italic>T.P. Wang 7535</italic> (WUK), 19 August 1937, <italic>T.P. Wang 7535</italic> (PE), 01 July 1936, <italic>T.P. Wang 4742</italic> (PE), 02 July 1936, <italic>T.P. Wang 4852</italic> (PE), 30 June 1936, <italic>T.P. Wang 4699</italic> (PE); Tianzhu County, <italic>Y.Q. He 4267</italic> (WUK), 12 July 1959, <italic>Y.Q. He 4628</italic> (WUK); Yuzhong County, 09 August 1959, <italic>Y.Q. He 5981</italic> (WUK), 04 August 2000, <italic>X.G. Sun et al. 2126</italic> (PE), 2 September 2023, <italic>L.H. Wang &amp; J.L. Li BNU2023-WLH242</italic> (<abbrev xmlns:xlink="http://www.w3.org/1999/xlink" xlink:title="Herbarium of Beijing Normal University" id="ABBRID0E2YAI" xlink:type="simple">BNU</abbrev>); Xiahe County, 10 July 1937, <italic>T.P. Wang 7171</italic> (WUK), 29 July 1937, <italic>K.T. Fu 1438</italic> (PE); Minle County, 29 August 1934, <italic>C.W. Yao 336</italic> (NAS); Hezuo County, 09 September 2011, <italic>X. Yin et al. LiuJQ-GN-2011-278</italic> (KUN); Maqu County, 04 August 2011, <italic>X. Yin et al. LiuJQ-GN-2011-280</italic> (KUN); Shandan County, 10 July 1959, <italic>Y.Q. He 4052</italic> (WUK); <bold>Qinghai</bold>: Tianjun County, 05 August 2022, <italic>L.H. Wang et al. BNU2022-WLH030</italic> (<abbrev xmlns:xlink="http://www.w3.org/1999/xlink" xlink:title="Herbarium of Beijing Normal University" id="ABBRID0EPZAI" xlink:type="simple">BNU</abbrev>); Gangcha County, 30 July 2022, <italic>L.H. Wang et al. BNU2022-WLH017</italic> (<abbrev xmlns:xlink="http://www.w3.org/1999/xlink" xlink:title="Herbarium of Beijing Normal University" id="ABBRID0EVZAI" xlink:type="simple">BNU</abbrev>); Huzhu County, 05 August 2022, <italic>Q.Y. Zhang ZQY2022003</italic> (<abbrev xmlns:xlink="http://www.w3.org/1999/xlink" xlink:title="Herbarium of Beijing Normal University" id="ABBRID0E2ZAI" xlink:type="simple">BNU</abbrev>); Xunhua County, 06 August 2022, <italic>L.H. Wang et al. BNU2022-WLH039</italic> (<abbrev xmlns:xlink="http://www.w3.org/1999/xlink" xlink:title="Herbarium of Beijing Normal University" id="ABBRID0EB1AI" xlink:type="simple">BNU</abbrev>), 06 August 2022, <italic>L.H. Wang et al. BNU2022-WLH051</italic> (<abbrev xmlns:xlink="http://www.w3.org/1999/xlink" xlink:title="Herbarium of Beijing Normal University" id="ABBRID0EH1AI" xlink:type="simple">BNU</abbrev>); Hulong County, 07 August 2022, <italic>LH Wang et al. BNU2022-WLH061</italic> (<abbrev xmlns:xlink="http://www.w3.org/1999/xlink" xlink:title="Herbarium of Beijing Normal University" id="ABBRID0EN1AI" xlink:type="simple">BNU</abbrev>); Xining City, 11 September 2022, <italic>S.B. Zhang BNU2022-0911</italic> (<abbrev xmlns:xlink="http://www.w3.org/1999/xlink" xlink:title="Herbarium of Beijing Normal University" id="ABBRID0ET1AI" xlink:type="simple">BNU</abbrev>); Haeyan County, 04 July 1958, <italic>B.Q. Zhong 8410</italic> (KUN); Angqian County, 11 August 1972, <italic>Zangyao team 1283</italic> (KUN); Qilian County, 27 July 1958, <italic>Gan &amp; Qing</italic>, <italic>BQ Zhong 8573</italic> (WUK), 12 August 2013, <italic>X.C. Chen et al. 4487</italic> (HNWP); Xinghai County, 09 August 1919, <italic>T.N. He 416</italic> (WUK); Datong County, 17 August 1962, <italic>Fan &amp; Liang 00495</italic> (HNWP), <italic>B.W. Li 72-070</italic> (HNWP); Ghindu County, 10 August 1983 <italic>X.J. Xun 83-144</italic> (HNWP), 15 August 1996, <italic>T.N. Ho</italic> et al. 1887 (PE), 15 August 1996, <italic>T.N. Ho et al. 1887</italic> (HNWP); Zeku County, 21 August 1967, <italic>L.H. Zhou 1628</italic> (HNWP); Tungrin County, 24 July 1970, <italic>S.W. Liu et al. 1412</italic> (HNWP), 07 August 2010, <italic>S.L. Chen et al. ChenSL0915</italic> (KUN); Menyuan County, 10 July 1970, <italic>L.H. Zhou 1036</italic> (HNWP); Zhidoi County, 10 September 1966, <italic>L.H. Zhou 454</italic> (HNWP); Yushu County, 30 August 1996, <italic>T.N. Ho et al. 2698</italic> (PE), 12 August 1964, <italic>Qinghai Plant Team 620</italic> (WUK); Nangqen County, 05 September 199, <italic>T.N. Ho et al. 2913</italic> (PE); Huangzhong County, 25 July 2014, <italic>Y.H. Wu 050810</italic> (HNWP), 25 July 2014, Y.H. Wu 050644 (HNWP); <bold>Ningxia</bold>: Jingyuan County, 14 August 1942, <italic>T.P. Wang 13561</italic> (KUN); Tongxin County, 12 August 1981, <italic>Y.P. Xu et al. 1701</italic> (WUK); Longde County, 10 July 1942, <italic>T.P. Wang 13052</italic> (WUK); Guyuan County, 07 August 1953, <italic>T.P. Wang 17175</italic> (WUK); <bold>Sichuan</bold>: Ruoergai, County, <italic>X.J. He et al. SCU-20080522</italic> (KUN), 15 July 1993, <italic>Z.M. Tan 93-88</italic> (PE), 06 August 1961, <italic>S. Jiang 6833</italic> (PE); Hongyuan County, 18 September 2012, <italic>Y.D. Gao et al. GaoXF-12-029</italic> (KUN); Pingwu County, <italic>H.L. Tsising 10904</italic> (NAS); Daofu County, 06 September 1960, <italic>Sichuan Team 16217</italic> (NAS); Songpan County, 3 October 1983, <italic>F.D. Pu et al. 021</italic> (CDBI), 02 August 1984, <italic>J. He et al. 140</italic> (CDBI); Daoge County, 01 August 1980, <italic>Vegetation group 28404</italic> (CDBI); Baxoi County, 27 August 1973, <italic>Qinghai-Tibet Team 73-1267</italic> (PE), 14 September 2008, <italic>T. Zhang et al. 08CS701</italic> (KUN), 15 August 2014, <italic>X.C. Chen et al. 032-2</italic> (HNWP), 15 August 2014, <italic>X.C. Chen et al. 032</italic> (HNWP); Wuqi County, 27 August 1976, <italic>Tibet Expedition Team 12951</italic> (PE).</p></tp:treatment-sec></tp:taxon-treatment>
