# Supplementary material for: ﻿A new combination and synonym in Bupleurum (Apiaceae, Apioideae), based on morphological, molecular and cytological evidence
Source: PhytoKeys. 2024 Mar 21;239:239–53. doi: 10.3897/phytokeys.239.116877 (PMC10979180; doi:10.3897/phytokeys.239.116877)
Supplement: Supplementary material 1 — Specimens for measurements and initial measurements of traits data [file phytokeys-239-239_article-116877__-s001.xlsx]

## Sheet: Sheet1
							Basal leaves			Middle leaves														Upper stem leaves													Bracteoles
					Number of tillers	Plant height	Mean length	Mean width	Mean ratio of length/width	Length 1	Length 2	Mean length	Width1	Width2	Mean width	Length/width ratio1	Length/Width Ratio2	Mean Length/width	Petiole present or absent (1-Yes, 2-No)	Cauline leaves clasping or not (1-Yes, 2-No)	Ratio of length/blade length from widest point to pitfall-1	Ratio of length/blade length from widest point to pitfall-2	Mean ratio of length/blade length from widest point to pitfall	Length 1	Length 2	Mean Length	Width 1	Width 2	Mean width	Embracing or not (1-Yes, 2-No)	Ratio of length/blade length from widest point to pitfall-1	Ratio of length/blade length from widest point to pitfall-2	Mean ratio of length/length from widest point to pitfall	Number of rays	Length of longest of rays	length of shortest of rays	Number	Mean length	Mean width	Mean ratio of length/width	Whether petals are purplish red (1-yes, 2-no)
Population code	Locality	Taxa	Voucher	Type	C1	C2	C3	C4	C5	C6	C7	C8	C9	C10	C11	C12	C13	C14	C15	C16	C17	C18	C19	C20	C21	C22	C23	C24	C25	C26	C27	C28	C29	C30	C31	C32	C33	C34	C35	C36	C37
S01	Ningwu, Shanxi	B. smithii	LH Wang et al. 2022-087(BNU)		2	14.879	12.412	1.34667	9.13841	2.059	3.282	2.6705	0.711	1.289	1	2.89592	2.54616	2.6705	2	1	0.390966	0.309872	0.350419	2.645	3.599	3.122	1.2	1.333	1.2665	1	0.207183	0.370381	0.288782	6	2.748	1.69	6	0.454333	0.273	1.66422	2
S02	Ningwu, Shanxi	B. smithii	LH Wang et al. 2022-089(BNU)		2	26.737	8.29367	1.507	5.22771	8.188	5.973	7.0805	1.844	1.804	1.824	4.44035	3.31098	3.88185	2	1	0.140816	0.147999	0.144408	3.318	4.401	3.8595	1.314	1.759	1.5365	1	0.102773	0.399682	0.251227	7	4.066	2.889	6	0.508	0.385	1.31948	2
S03	Ningwu, Shanxi	B. smithii	LH Wang et al. 2022-092(BNU)		1	40.704	11.6507	1.419	7.95889	13.145	12.101	12.623	1.917	1.928	1.9225	6.85707	6.27645	6.56593	1	2	0.444047	0.277332	0.36069	2.408	3.216	2.812	0.904	1.095	0.9995	1	0.28696	0.340485	0.313723	9	2.425	1.116	7	0.567	0.233333	2.43	2
S04	Ningwu, Shanxi	B. smithii	LH Wang et al. 2022-093(BNU)		4	50.97	16.4707	0.838667	19.8197	13.074	14.155	13.6145	0.544	0.761	0.6525	24.0331	18.6005	20.8651	2	1	0.252103	0.618297	0.4352	1.151	2.677	1.914	0.694	1.626	1.16	1	0.230235	0.607396	0.418815	7	4.35	2.498	7	0.590667	0.321333	1.83817	2
S05	Ningwu, Shanxi	B. smithii	LH Wang et al. 2022-094(BNU)		2	47.946	14.9487	1.472	10.1723	12.748	14.56	13.654	1.442	1.796	1.619	8.8405	8.1069	8.4336	2	1	0.675635	0.167308	0.421472	3.107	5.864	4.4855	1.543	2.283	1.913	1	0.496621	0.389325	0.442973	6	4.641	3.148	8	0.601667	0.324667	1.85318	2
S06	Ningwu, Shanxi	B. smithii	LH Wang et al. 2022-096(BNU)		2	28.855	10.481	0.907333	11.3131	13.142	14.178	13.66	0.948	1.1	1.024	13.8629	12.8891	13.3398	1	1	0.681479	0.719636	0.700558	2.231	4.091	3.161	0.66	0.881	0.7705	1	0.589422	0.215351	0.402386	5	5.836	1.962	7	0.587	0.275	2.13455	2
S07	Ningwu, Shanxi	B. smithii	LH Wang et al. 2022-097(BNU)		1	25.258	12.412	1.34667	9.13841	9.378	7.024	8.201	0.929	1.067	0.998	10.0947	6.58294	8.21743	2	1	0.312753	0.311788	0.312271	2.263	3.501	2.882	1.075	0.745	0.91	1	0.197967	0.212796	0.205382	6	5.452	3.876	8	0.547333	0.307	1.78284	2
S08	Ningwu, Shanxi	B. smithii	LH Wang et al. 2022-098(BNU)		1	25.707	9.37333	0.683	14.5219	9.559	10.011	9.785	0.857	0.831	0.844	11.154	12.0469	11.5936	2	1	0.592531	0.603536	0.598033	3.013	5.318	4.1655	1.432	1.685	1.5585	1	0.172917	0.316848	0.244883	5	4.352	2.598	8	0.678667	0.437667	1.55065	2
S09	Ningwu, Shanxi	B. smithii	LH Wang et al. 2021SX017(BNU)		1	33.205	8.08233	1.26833	7.11739	12.779	11.676	12.2275	1.656	1.498	1.577	7.71679	7.79439	7.75365	1	2	0.618515	0.60149	0.610002	2.199	3.769	2.984	0.598	0.895	0.7465	1	0.140064	0.237464	0.188764	9	2.5	1.481	8	0.495333	0.224	2.21131	2
S10	Ningwu, Shanxi	B. smithii	LH Wang et al. 2021SX017(BNU)		1	32.621	1.18067	1.18067	1	11.59	9.777	10.6835	1.665	1.555	1.61	6.96096	6.28746	6.63571	1	2	0.611389	0.522348	0.566869	3.068	6.321	4.6945	1.091	1.057	1.074	1	0.112125	0.16722	0.139673	8	3.191	1.531	7	0.464667	0.184	2.52536	2
S11	Ningwu, Shanxi	B. smithii	LH Wang et al. 2021SX0115(BNU)		3	45.068	9.69367	0.873	11.7179	13.364	12.291	12.8275	1.268	1.286	1.277	10.5394	9.55754	10.045	1	2	0.722987	0.680742	0.701865	3.19	5.172	4.181	1.157	1.6	1.3785	1	0.245768	0.309358	0.277563	10	4.597	2.441	7	0.585333	0.323	1.81218	2
S12	Ningwu, Shanxi	B. smithii	LH Wang et al. 2021SX0115(BNU)		3	49.477	10.6943	0.641	18.0032	13.323	11.784	12.5535	1.134	1.409	1.2715	11.7487	8.36338	9.87298	1	2	0.641522	0.753649	0.697586	2.05	3.73	2.89	0.824	0.96	0.892	1	0.427317	0.257373	0.342345	6	4.129	1.211	8	0.624333	0.331667	1.88241	2
S13	Ningwu, Shanxi	B. smithii	LH Wang et al. 2021SX0115(BNU)		5	40.018	7.10967	0.735333	9.37893	11.016	8.653	9.8345	1.055	1.011	1.033	10.4417	8.55885	9.52033	1	2	0.539579	0.521438	0.530508	3.196	6.482	4.839	1.292	1.075	1.1835	1	0.214018	0.165844	0.189931	5	3.846	1.965	9	0.854	0.354	2.41243	2
S14	Ningwu, Shanxi	B. smithii	LH Wang et al. 2021SX0115(BNU)		4	33.64	18.776	1.08767	17.3364	11.082	10.152	10.617	0.735	0.574	0.6545	15.0776	17.6864	16.2215	1	1	0.643747	0.0910165	0.367382	3.048	5.826	4.437	1.078	0.686	0.882	1	0.176181	0.117748	0.146965	5	3.277	2.244	8	0.615667	0.291	2.11569	2
S15	Wutaixian, Shanxi	B. smithii	KJ Guan et al. 1638(HSIB)		2	54.993	9.45733	0.702667	14.2541	8.479	6.922	7.7005	0.758	0.574	0.666	11.186	12.0592	11.5623	1	2	0.531431	0.592025	0.561728	4.78	4.491	4.6355	0.871	1.069	0.97	1	0.183473	0.238032	0.210752	7	3.126	1.969	6	0.633667	0.273667	2.31547	2
S16	Wutaixian, Shanxi	B. smithii	CG Li et al. 118(HSIB)		6	26.069	8.76033	0.468333	19.1892	9.582	10.011	9.7965	0.493	0.643	0.568	19.4361	15.5692	17.2474	1	2	0.612607	0.337129	0.474868	2.318	4.043	3.1805	0.57	0.874	0.722	1	0.568594	0.216176	0.392385	7	3.56	2.407	7	0.663333	0.335333	1.97813	2
S17	Shanyin, shanxi	B. smithii	YW Cui 2398(PE)		3	33.247	14.5763	1.26767	11.7422	12.873	12.402	12.6375	1.156	1.085	1.1205	11.1358	11.4304	11.2784	2	1	0.589839	0.619497	0.604668	3.772	5.548	4.66	1.379	1.271	1.325	1	0.310445	0.229092	0.269768	7	3.205	1.147	7	0.629333	0.283	2.22379	2
S18	Guandi Mountain, Lishan, Shanxi	B. smithii	Yellow River Team 2561(WUK)		5	29.324	5.36633	0.639	8.57143	8.899	9.895	9.397	0.71	0.892	0.801	12.5338	11.093	11.7316	2	1	0.56894	0.538858	0.553899	4.993	7.375	6.184	1.102	0.816	0.959	1	0.237933	0.110644	0.174289	8	3.491	1.292	8	0.540667	0.209	2.58692	2
S19	Huoxian, Shanxi	B. smithii	T.P.Wang W.3936(WUK)		2	48.657	18.1937	2.33233	7.81943	15.048	19.687	17.3675	2.008	2.077	2.0425	7.49402	9.47857	8.50306	1	1	0.717238	0.705288	0.711263	5.112	8.364	6.738	1.843	1.371	1.607	1	0.314554	0.163917	0.239235	8	3.779	1.573	8	0.665333	0.291667	2.28114	2
S20	Xingxian, Shanxi	B. smithii	Yellow River Team 2668(WUK)		4	39.934	15.284	1.634	9.32111	16.934	15.823	16.3785	1.956	1.976	1.966	8.65746	8.00759	8.33087	1	2	0.837841	0.655754	0.746798	2.715	2.953	2.834	0.442	0.735	0.5885	1	0.31639	0.248899	0.282645	9	2.64	1.344	8	0.374333	0.233333	1.60429	2
S21	Xiaowutai Mountain, Yuxian, Hebei	B. smithii	LH Wang et al. BNU2022-149(BNU)		1	25.173	21.9413	1.60767	13.6308	13.609	11.005	12.307	1.461	1.43	1.4455	9.31485	7.6958	8.51401	1	1	0.746712	0.675784	0.711248	1.434	3.408	2.421	0.647	1.081	0.864	1	0.0885635	0.317195	0.202879	6	2.844	1.651	8	0.493667	0.294	1.67914	2
S22	Xiaowutai Mountain, Yuxian, Hebei	B. smithii	LH Wang et al. BNU2022-150(BNU)		7	51.201	23.9077	1.777	13.4817	23.977	17.832	20.9045	2.112	2.101	2.1065	11.3527	8.48739	9.92381	2	1	0.640989	0.060341	0.350665	3.527	7.69	5.6085	1.049	2.036	1.5425	1	0.113411	0.264759	0.189085	8	4.044	1.454	8	0.933333	0.408333	2.28571	2
S23	Xiaowutai Mountain, Yuxian, Hebei	B. smithii	LH Wang et al. BNU2022-150(BNU)		11	32.79	12.2077	1.18267	10.3043	7.122	7.349	7.2355	0.809	1.218	1.0135	8.80346	6.03366	7.13912	2	1	0.135776	0.207919	0.171848	3.035	4.521	3.778	1.531	1.716	1.6235	1	0.228007	0.379562	0.303784	6	3.417	2.039	7	0.754333	0.407	1.8534	2
S24	Xiaowutai Mountain, Yuxian, Hebei	B. smithii	(BNU)LH Wang et al. BNU2022-151(BNU)		7	32.79	14.4843	1.47167	9.82035	8.068	7.558	7.813	0.947	0.689	0.818	8.51954	10.9695	9.55134	1	1	0.687283	0.581238	0.634261	4.705	2.63	3.6675	0.62	0.924	0.772	1	0.0765143	0.351331	0.213923	8	4.426	1.666	7	0.681333	0.36	1.89259	2
S25	Xiaowutai Mountain, Yuxian, Hebei	B. smithii	LH Wang et al. 2021-DT007-1(BNU)		8	37.662	21.7447	1.69	12.8613	19.015	17.607	18.311	1.742	1.532	1.637	10.9156	11.4928	11.1857	2	1	0.765764	0.64179	0.703777	5.038	11.056	8.047	1.999	1.103	1.551	1	0.277094	0.0997648	0.188429	5	4.746	3.73	8	0.747333	0.303	2.46645	2
S26	Xiaowutai Mountain, Yuxian, Hebei	B. smithii	LH Wang et al. 2020-DT008(BNU)		7	31.638	19.6567	1.4455	13.5936	9.555	7.504	8.5295	0.868	1.283	1.0755	11.0081	5.84879	7.93073	2	1	0.547776	0.198961	0.373368	4.964	7.227	6.0955	1.757	1.445	1.601	1	0.256044	0.199945	0.227994	6	4.125	2.059	8	0.455667	0.314	1.45117	2
S27	Xiaowutai Mountain, Yuxian, Hebei	B. smithii	LH Wang et al. 2020-DT009(BNU)		5	25.005	17.5787	1.20167	14.6536	10.798	10.715	10.7565	0.815	1.06	0.9375	13.2491	10.1085	11.4736	2	1	0.52982	0.360803	0.445311	3.589	7.058	5.3235	1.221	1.116	1.1685	1	0.186124	0.158118	0.172121	6	3.602	1.831	8	0.708333	0.419667	1.68785	2
S28	Xiaowutai Mountain, Yuxian, Hebei	B. smithii	LH Wang et al. 2020-DT010(BNU)		7	17.632	10.1123	0.777333	13.0568	7.955	9.149	8.552	0.832	0.731	0.7815	9.5613	12.5157	10.9431	2	1	0.70748	0.723576	0.715528	3.69	7.502	5.596	0.876	0.506	0.691	1	0.142276	0.0674487	0.104863	6	2.538	1.181	7	0.572	0.21	2.72381	2
S29	Xiaowutai Mountain, Yuxian, Hebei	B. smithii	LH Wang et al. 2020-DT011(BNU)		4	20.425	8.88133	1.13	7.84077	7.984	5.925	6.9545	1.15	1.21	1.18	6.94261	4.89669	5.89364	2	1	0.583793	0.365738	0.474765	3.181	5.049	4.115	1.492	1.982	1.737	1	0.246463	0.392553	0.319508	3	3.788	3.039	7	0.661333	0.336333	1.9663	2
S30	Xiaowutai Mountain, Yuxian, Hebei	B. smithii	LH Wang et al. 2020-DT012(BNU)		1	33.656	8.88133	1.13	7.84077	10.459	10.459	10.459	1.616	1.616	1.616	6.47215	6.47215	6.47215	2	1	0.140071	0.140071	0.140071	3.971	8.667	6.319	1.528	1.66	1.594	1	0.168471	0.191531	0.180001	5	4.306	1.652	8	0.751333	0.479667	1.56637	2
S31	Chicheng, Hebei	B. smithii	JW Wang et al. 25(PEY)		1	22.503	10.617	0.963	11.0249	10.88	10.178	10.529	0.972	0.911	0.9415	11.1934	11.1723	11.1832	1	2	0.691085	0.762822	0.726953	2.402	3.468	2.935	0.938	0.82	0.879	1	0.22856	0.236448	0.232504	7	1.059	0.9	7	0.526667	0.241667	2.17931	2
S32	Xiaowutai Mountain, Yuxian, Hebei	B. smithii	H. Wolff 1926(BM)	Syntype	3	18.843	4.93533	0.505333	9.84521	4.252	4.534	4.393	0.656	0.766	0.711	6.48171	5.91906	6.17862	2	1	0.623471	0.679753	0.651612	2.36	3.716	3.038	1.005	0.43	0.7175	1	0.180508	0.115716	0.148112	6	3.149	1.119	7	0.473	0.283	1.67138	2
S33	Dayakou Mountain, Longhua, Hebei	B. smithii	DZ Lu s.n.(BJFC)		1	20.379	8.572	1.134	7.55908	6.31	6.275	6.2925	0.951	1.116	1.0335	12.5198	11.6853	12.0893	2	2	0.644849	0.6	0.622425	2.972	4.775	3.8735	0.526	0.641	0.5835	1	0.299798	0.134241	0.217019	8	2.62	0.822	7	0.493	0.146667	3.36136	2
S34	Haituo Mountain, Yanqing, Beijing	B. smithii	Yanqing Team YQ-275(BJFC)		1	31.347	8.253	0.765667	10.8557	16.292	21.613	18.9525	0.951	1.116	1.0335	17.1314	19.3665	18.3382	1	1	0.670268	0.575811	0.623039	2.486	4.52	3.503	0.645	0.641	0.643	1	0.295656	0.141814	0.218735	6	2.633	1.403	7	0.742	0.351667	2.10995	2
S35	Dongling Mountain, Mentougou, Beijing	B. smithii	X Liu QS-206(BJFC)		3	17.407	8.05733	1.53333	5.35215	8.022	6.993	7.5075	1.142	1.307	1.2245	7.02452	5.35042	6.13107	2	1	0.72725	0.608752	0.668001	2.574	3.329	2.9515	1.136	1.165	1.1505	1	0.486014	0.349955	0.417984	5	2.054	0.621	7	0.460333	0.231	1.99278	2
S36	Dongling Mountain, Mentougou, Beijing	B. smithii	QR Liu et al. 2020-DL020-2(BNU)		1	37.766	3.473	0.521667	6.5871	7.874	9.92	8.897	1.36	1.432	1.396	5.78971	6.92737	6.37321	1	2	0.724028	0.618851	0.67144	3.56	4.966	4.263	1.638	1.622	1.63	1	0.220506	0.326621	0.273563	7	3.283	1.639	9	0.616333	0.306	2.01416	2
S37	Dongling Mountain, Mentougou, Beijing	B. smithii	QR Liu et al. 2020-DL021-1(BNU)		3	19.868	5.792	1.17433	4.92591	7.593	6.89	7.2415	0.966	0.939	0.9525	7.86025	7.33759	7.60262	2	1	0.69406	0.614369	0.654214	2.667	4.264	3.4655	0.845	0.879	0.862	1	0.193101	0.206144	0.199623	7	3.861	2.581	9	0.528333	0.264333	1.99874	2
S38	Dongling Mountain, Mentougou, Beijing	B. smithii	QR Liu et al. 2020-DL022-2(BNU)		2	19.669	6.419	0.886333	7.25146	5.845	7.711	6.778	0.947	1.042	0.9945	6.17212	7.40019	6.81549	2	1	0.613516	0.686941	0.650228	1.906	3.533	2.7195	0.897	1.039	0.968	1	0.466422	0.294084	0.380253	6	2.998	1.626	8	0.599333	0.288333	2.07861	2
S39	Dongling Mountain, Mentougou, Beijing	B. smithii	QR Liu et al. 2020-DL022-4(BNU)		2	19.083	4.57167	0.850667	5.36962	5.812	5.569	5.6905	0.969	0.853	0.911	5.99794	6.52872	6.24643	2	1	0.626462	0.517149	0.571805	2.395	3.109	2.752	0.786	0.979	0.8825	1	0.186639	0.314892	0.250766	7	3.038	2.073	8	0.693	0.344333	2.01258	2
S40	Dongling Mountain, Mentougou, Beijing	B. smithii	QR Liu et al. 2020-DL023-1(BNU)		6	17.608	4.62667	0.914667	6.8446	11.055	8.529	9.792	1.609	1.071	1.34	6.87073	7.96359	7.30746	2	1	0.620353	0.334389	0.477371	4.022	6.049	5.0355	1.709	1.615	1.662	1	0.404028	0.266986	0.335507	5	4.34	2.566	6	0.805667	0.465	1.73262	2
S41	Dongling Mountain, Mentougou, Beijing	B. smithii	QR Liu et al. 2020-DL023-3(BNU)		2	27.994	3.44	0.512333	7.83544	7.292	9.51	8.401	1.031	1.051	1.041	7.07274	9.04853	8.07012	2	1	0.541964	0.525131	0.533548	4.088	6.019	5.0535	1.096	1.116	1.106	1	0.180773	0.185413	0.183093	4	4.315	3.184	7	0.788	0.359333	2.19295	2
S42	Dongling Mountain, Mentougou, Beijing	B. smithii	QR Liu et al. 2020-DL024-2(BNU)		2	56.154	4.93367	0.49	9.91549	12.966	12.344	12.655	1.755	2.022	1.8885	7.38803	6.10485	6.70109	2	1	0.564399	0.469216	0.516808	7.168	8.289	7.7285	2.316	2.308	2.312	1	0.191685	0.278441	0.235063	10	3.582	1.962	7	0.742333	0.415667	1.78589	2
S43	Dongling Mountain, Mentougou, Beijing	B. smithii	QR Liu et al. 2020-DL025-1(BNU)		3	26.793	3.98033	0.690333	5.97687	7.449	8.203	7.826	0.92	0.732	0.826	8.09674	11.2063	9.47458	2	1	0.680494	0.699988	0.690241	3.162	5.864	4.513	0.718	1.33	1.024	1	0.189437	0.226808	0.208122	6	4.709	2.62	6	0.779	0.371667	2.09596	2
P01	Tianjun, Qinghai	B. smithii var. parvifolium	LH Wang et al. BNU2022-WLH030(BNU)		4	25.892	11.085	0.455333	24.9549	7.82	6.817	7.3185	0.352	0.295	0.3235	22.2159	23.1085	22.6229	2	1	0.616496	0.425994	0.521245	1.291	1.983	1.637	0.215	0.473	0.344	1	0.254067	0.238527	0.246297	9	2.141	0.806	7	0.345333	0.193667	1.78313	2
P02	Tianjun, Qinghai	B. smithii var. parvifolium	LH Wang et al. BNU2022-WLH030(BNU)		2	12.963	12.1283	0.461667	26.4004	5.278	3.28	4.279	0.502	0.332	0.417	10.5139	9.87952	10.2614	2	1	0.102122	0.148171	0.125146	2.076	1.134	1.605	0.368	0.265	0.3165	1	0.207611	0.233686	0.220648	6	1.49	0.742	9	0.424333	0.203333	2.08689	2
P03	Gangcha, Qinghai	B. smithii var. parvifolium	LH Wang et al. BNU2022-WLH017(BNU)		8	11.27	5.00467	0.244333	20.3088	5.327	4.446	4.8865	0.266	0.309	0.2875	20.0263	14.3883	16.9965	2	1	0.249859	0.304768	0.277314	1.389	2.793	2.091	0.388	0.265	0.3265	1	0.209503	0.0948801	0.152192	4	1.649	0.99	7	0.377	0.213333	1.76719	2
P04	Gangcha, Qinghai	B. smithii var. parvifolium	LH Wang et al. BNU2022-WLH017(BNU)		4	15.443	6.70467	0.317667	22.6641	4.977	6.466	5.7215	0.47	0.43	0.45	10.5894	15.0372	12.7144	2	1	0.0978501	0.109187	0.103518	1.38	2.809	2.0945	0.493	0.62	0.5565	1	0.265942	0.220719	0.243331	5	2.347	1.547	8	0.328	0.169667	1.9332	2
P05	Gangcha, Qinghai	B. smithii var. parvifolium	LH Wang et al. BNU2022-WLH019(BNU)		7	20.966	7.257	0.467333	15.4864	5.046	5.278	5.162	0.561	0.452	0.5065	8.99465	11.677	10.1915	2	1	0.663892	0.695529	0.67971	1.555	2.774	2.1645	0.308	0.382	0.345	1	0.526045	0.137707	0.331876	6	2.466	0.467	7	0.294667	0.156667	1.88085	2
P06	Gangcha, Qinghai	B. smithii var. parvifolium	LH Wang et al. BNU2022-WLH019(BNU)		8	15.59	3.987	0.253333	15.8327	4.128	3.88	4.004	0.345	0.473	0.409	11.9652	8.20296	9.78973	2	1	0.0818798	0.140464	0.111172	1.8	3.108	2.454	0.544	0.641	0.5925	1	0.261111	0.206242	0.233677	4	2.752	1.363	6	0.327	0.194	1.68557	2
P07	Huzhu, Qinghai	B. smithii var. parvifolium	QY Zhang ZQY2022003(BNU)		1	36.322	6.85067	0.302667	21.8307	14.301	12.772	13.5365	0.442	0.567	0.5045	32.3552	22.5256	26.8315	2	1	0.741976	0.574381	0.658179	2.613	5.734	4.1735	0.51	0.895	0.7025	1	0.351703	0.156087	0.253895	9	2.899	1.422	8	0.399333	0.239333	1.66852	2
P08	Xunhua, Qinghai	B. smithii var. parvifolium	LH Wang et al. BNU2022-WLH039(BNU)		4	40.34	6.66733	0.434667	15.6285	9.51	9.123	9.3165	0.548	0.298	0.423	17.354	30.6141	22.0248	2	1	0.529653	0.232928	0.38129	1.75	2.722	2.236	0.75	0.909	0.8295	1	0.136571	0.333946	0.235259	13	2.39	1.366	7	0.361333	0.220667	1.63746	2
P09	Xunhua, Qinghai	B. smithii var. parvifolium	LH Wang et al. BNU2022-WLH040(BNU)		4	38.222	9.93367	0.843	13.0175	7.568	6.219	6.8935	0.988	1.317	1.1525	7.65992	4.7221	5.98134	2	1	0.756739	0.363081	0.55991	1.859	2.872	2.3655	0.786	0.739	0.7625	1	0.286713	0.257312	0.272013	8	1.957	0.796	7	0.355333	0.217667	1.63247	2
P10	Xunhua, Qinghai	B. smithii var. parvifolium	LH Wang et al. BNU2022-WLH048(BNU)		4	30.803	9.53967	4.06667	2.3059	5.067	6.472	5.7695	0.589	0.601	0.595	8.60272	10.7687	9.69664	2	1	0.849615	0.50479	0.677203	1.559	2.035	1.797	0.725	0.605	0.665	1	0.256575	0.297297	0.276936	8	3.507	1.361	7	0.363333	0.229667	1.582	2
P11	Xunhua, Qinghai	B. smithii var. parvifolium	LH Wang et al. BNU2022-WLH048(BNU)		11	21.203	5.81733	0.592	9.97057	9.622	8.297	8.9595	0.441	0.309	0.375	21.8186	26.8511	23.892	2	1	0.649553	0.531276	0.590415	1.241	2.651	1.946	0.476	0.432	0.454	1	0.365834	0.162957	0.264396	5	2.404	1.82	7	0.312333	0.12	2.60278	2
P12	Xunhua, Qinghai	B. smithii var. parvifolium	LH Wang et al. BNU2022-WLH050(BNU)		1	28.514	6.62733	0.478333	13.6904	10.673	8.45	9.5615	0.557	0.48	0.5185	19.1616	17.6042	18.4407	2	1	0.829757	0.241775	0.535766	1.985	3.325	2.655	0.556	0.541	0.5485	1	0.30932	0.162707	0.236013	4	3.386	2.581	7	0.589	0.352333	1.67171	2
P13	Xunhua, Qinghai	B. smithii var. parvifolium	LH Wang et al. BNU2022-WLH051(BNU)		1	36.969	5.176	0.368	13.9149	12.005	6.632	9.3185	0.469	0.496	0.4825	25.597	13.371	19.313	2	1	0.816243	0.698583	0.757413	2.544	3.591	3.0675	0.707	0.622	0.6645	1	0.174528	0.173211	0.17387	4	4.198	2.992	7	0.511333	0.337	1.51731	2
P14	Xunhua, Qinghai	B. smithii var. parvifolium	LH Wang et al. BNU2022-WLH058(BNU)		1	13.67	4.445	0.571667	7.80398	4.377	3.886	4.1315	0.392	0.417	0.4045	11.1658	9.31894	10.2138	2	1	0.655929	0.661091	0.65851	1.166	1.863	1.5145	0.602	0.657	0.6295	1	0.314751	0.352657	0.333704	5	2.086	1.322	6	0.334667	0.237333	1.41011	2
P15	Hualong, Qinghai	B. smithii var. parvifolium	LH Wang et al. BNU2022-WLH060(BNU)		15	61.865	14.1053	0.615	3.1	7.641	7.216	7.4285	0.591	0.466	0.5285	23.9898	22.5258	23.3444	2	1	0.725349	0.643994	0.684671	2.546	4.116	3.331	0.784	1.219	1.0015	1	0.228594	0.296161	0.262378	8	4.898	2.618	8	0.512667	0.275667	1.85973	2
P16	Hualong, Qinghai	B. smithii var. parvifolium	LH Wang et al. BNU2022-WLH061(BNU)		1	31.313	4.94433	1.52067	3.1	7.641	7.216	7.4285	0.47	0.469	0.4695	16.2574	15.3859	15.8222	2	1	0.561445	0.499723	0.530584	1.9	3.292	2.596	0.466	0.497	0.4815	1	0.192632	0.150972	0.171802	8	3.063	1.853	7	0.431667	0.219667	1.9651	2
P17	Hualong, Qinghai	B. smithii var. parvifolium	LH Wang et al. BNU2022-WLH061(BNU)		8	26.097	4.42667	0.508	8.73132	5.013	4.075	4.544	0.461	0.499	0.48	10.8742	8.16633	9.46667	2	1	0.590664	0.480245	0.535455	1.187	1.613	1.4	0.428	0.472	0.45	1	0.317607	0.292622	0.305115	6	2.884	1.616	6	0.372667	0.205	1.81789	2
P18	Xining, Qinghai	B. smithii var. parvifolium	SB Zhang BNU2022-0911(BNU)		5	25.525	6.738	0.510333	13.2293	7.359	6.448	6.9035	0.44	0.398	0.419	16.725	16.201	16.4761	2	1	0.551841	0.466656	0.509249	2.026	2.851	2.4385	0.517	0.421	0.469	1	0.294669	0.147667	0.221168	10	2.279	1.073	7	0.364667	0.178	2.04869	2
P19	Xining, Qinghai	B. smithii var. parvifolium	SB Zhang BNU2022-0911(BNU)		6	32.036	9.14567	0.634333	14.4568	6.791	5.892	6.3415	0.319	0.472	0.3955	21.2884	12.4831	16.0341	2	1	0.637609	0.545655	0.591632	1.912	2.9	2.406	0.472	0.617	0.5445	1	0.258368	0.212759	0.235563	9	2.546	1.593	6	0.398667	0.198	2.01347	2
P20	Xining, Qinghai	B. smithii var. parvifolium	SB Zhang BNU2022-0911(BNU)		9	15.344	6.27567	0.458	13.7812	5.079	4.326	4.7025	0.304	0.246	0.275	16.7072	17.5854	17.1	2	1	0.607403	0.506704	0.557053	1.321	2.304	1.8125	0.475	0.487	0.481	1	0.224073	0.211372	0.217722	6	1.402	0.892	6	0.328	0.181333	1.80882	2
P21	Xining, Qinghai	B. smithii var. parvifolium	SB Zhang BNU2022-0911(BNU)		6	28.377	8.894	0.389	23.2667	5.895	5.14	5.5175	0.235	0.321	0.278	25.0851	16.0125	19.8471	2	1	0.673113	0.688911	0.681012	1.849	2.734	2.2915	0.449	0.526	0.4875	1	0.263926	0.192392	0.228159	9	2.169	1.175	6	0.379667	0.189667	2.00176	2
P22	Xining, Qinghai	B. smithii var. parvifolium	SB Zhang BNU2022-0911(BNU)		5	35.762	7.47197	0.350667	21.3319	6.029	4.716	5.3725	0.2	0.242	0.221	30.145	19.4876	24.31	2	1	0.65301	0.397795	0.525403	1.942	2.883	2.4125	0.7	0.484	0.592	1	0.194645	0.167881	0.181263	7	2.212	1.052	7	0.422667	0.201	2.10282	2
P23	Lianhua Mountain, Gansu	B. smithii var. parvifolium	XG Sun et al. 2126(PE)		11	26.966	6.01233	0.518	12.5967	5.944	7.334	6.639	0.547	0.675	0.611	10.8665	10.8652	10.8658	2	1	0.724764	0.63417	0.679467	2.029	6.27	4.1495	1.11	0.82	0.965	1	0.370626	0.130781	0.250704	5	2.437	1.001	5	0.785667	0.602667	1.30365	2
P24	Liupan Mountain, Gansu	B. smithii var. parvifolium	Yellow River & Gansu team 2236(WUK)		2	20.786	3.17133	0.591667	5.24038	6.059	4.328	5.1935	0.713	0.598	0.6555	8.4979	7.23746	7.92296	2	1	0.688067	0.592421	0.640244	1.627	2.512	2.0695	0.682	0.608	0.645	1	0.210817	0.242038	0.226428	7	1.966	1.168	7	0.399333	0.244333	1.63438	2
P25	Minxian, Gansu	B. smithii var. parvifolium	T.P.Wang 4852(KUN)		3	46.734	7.641	0.623667	12.3287	9.253	10.945	10.099	0.607	0.65	0.6285	15.2438	16.8385	16.0684	2	1	0.461256	0.682686	0.571971	2.092	1.955	2.0235	0.727	0.58	0.6535	1	0.296367	0.296675	0.296521	4	1.736	0.527	7	0.471	0.233	2.02146	2
P26	Wushao Mountain, Tianzhu, Gansu	B. smithii var. parvifolium	YQ He 4267(WUK)	Holotype	10	21.325	3.92833	0.316333	13.5784	5.413	2.625	4.019	0.499	0.51	0.5045	10.8477	5.14706	7.9663	2	1	0.745058	0.329143	0.537101	1.834	2.586	2.21	1.096	0.675	0.8855	1	0.302072	0.261021	0.281546	5	1.881	1.216	5	0.533333	0.458333	1.16364	2
P27	Mahan Mountain, Yuzhong, Gansu	B. smithii var. parvifolium	YQ He 5981(WUK)		3	43.197	8.23233	0.806333	10.2954	4.976	4.182	4.579	0.729	0.678	0.7035	6.82579	6.16814	6.50888	2	1	0.616359	0.534194	0.575276	1.246	1.836	1.541	0.463	0.596	0.5295	1	0.20947	0.324619	0.267045	9	2.065	0.913	6	0.343333	0.281	1.22183	2
P28	Tianzhu, Gansu	B. smithii var. parvifolium	YQ He 4628(WUK)		2	27.98	6.978	0.422	16.5355	5.434	6.224	5.829	0.431	0.385	0.408	12.6079	16.1662	14.2868	2	1	0.669856	0.636729	0.653293	2.407	3.547	2.977	0.715	0.814	0.7645	1	0.336518	0.22949	0.283004	8	1.484	0.68	7	0.377	0.283667	1.32902	2
P29	Xiahe, Gansu	B. smithii var. parvifolium	T.P.Wang 7171(WUK)		3	40.312	5.459	0.796	6.85804	6.237	6.237	6.237	0.745	0.703	0.724	8.37181	8.87198	8.61464	2	1	0.669856	0.636729	0.653293	2.061	2.312	2.1865	0.798	0.879	0.8385	1	0.344493	0.38019	0.362342	8	1.262	0.603	6	0.287333	0.239333	1.20056	2
P30	Min Mountain, Minxian, Gansu	B. smithii var. parvifolium	T.P.Wang 7535(WUK)		4	36.23	5.53833	0.372	15.2652	6.972	6.394	6.683	0.497	0.364	0.4305	14.0282	17.5659	15.5238	2	1	0.492542	0.440256	0.466399	2.329	6.589	4.459	0.449	0.633	0.541	1	0.398025	0.0960692	0.247047	5	4.082	3.464	7	0.383	0.225667	1.69719	2
P31	Minle, Gansu	B. smithii var. parvifolium	C.W.Yao 336(NAS)	Paratype	2	15.817	4.97367	0.776333	6.6943	1.994	2.389	2.1915	0.299	0.526	0.4125	6.6689	4.54183	5.31273	2	1	0.472919	0.326078	0.399498	1.557	1.969	1.763	0.439	0.444	0.4415	1	0.299936	0.225495	0.262715	7	1.799	0.906	7	0.349	0.184	1.89674	2
P32	Guan Mountain, Jingyuan, Ningxia	B. smithii var. parvifolium	T.P.Wang 13561(KUN)		2	52.614	16.3627	1.002	16.2869	6.631	11.805	9.218	0.544	0.764	0.654	12.1893	15.4516	14.0948	2	1	0.541396	0.687929	0.614663	2.164	2.765	2.4645	0.69	0.422	0.556	1	0.475508	0.152622	0.314065	7	1.869	0.693	7	0.405	0.342	1.18421	2
P33	Daluo Mountain, Tongxin, Ningxia	B. smithii var. parvifolium	YP Xu et al. 1701(WUK)		3	36.215	16.3627	1.002	16.2869	5.444	4.795	5.1195	0.62	0.627	0.6235	8.78065	7.64753	8.21091	2	1	0.48255	0.158498	0.320524	2.392	3.394	2.893	0.823	0.626	0.7245	1	0.376672	0.184443	0.280558	8	2.418	1.249	6	0.498	0.254333	1.95806	2
P34	Longde, Ningxia	B. smithii var. parvifolium	T.P.Wang 13052(WUK)		11	40.513	14.6093	1.02867	12.7182	3.034	3.848	3.441	0.375	0.669	0.522	8.09067	5.75187	6.59195	2	2	0.687541	0.702443	0.694992	1.736	2.445	2.0905	0.39	0.577	0.4835	1	1.40841	0.235992	0.822201	10	1.121	0.4	7	0.335	0.287333	1.16589	2
P35	Guyuan, Ningxia	B. smithii var. parvifolium	T.P.Wang 17175(WUK)		3	53.037	14.6093	1.02867	14.1946	10.45	12.224	11.337	0.839	0.885	0.862	12.4553	13.8124	13.152	2	2	0.689187	0.69339	0.691288	2.182	2.774	2.478	0.763	0.436	0.5995	1	0.45692	0.157174	0.307047	9	1.939	0.784	6	0.405667	0.281667	1.44024	2
P36	Liupan Mountain, Ningxia	B. smithii var. parvifolium	Yellow River & Gansu team 2236(WUK)		4	28.023	6.634	0.653	10.1593	7.155	5.784	6.4695	0.706	0.66	0.683	10.1346	8.76364	9.47218	2	2	0.472537	0.622752	0.547645	2.152	2.568	2.36	0.855	0.664	0.7595	1	0.255112	0.258567	0.256839	10	2.306	1.114	6	0.479333	0.342333	1.40019	2
P37	Haeyan, Qinghai	B. smithii var. parvifolium	BQ Zhong 8410(KUN)		4	15.825	3.926	0.311	13.5785	3.296	1.928	2.612	0.426	0.438	0.432	7.73709	4.40183	6.0463	2	2	0.599818	0.381224	0.490521	1.196	2.417	1.8065	0.631	0.511	0.571	1	0.510033	0.211419	0.360726	8	1.092	0.422	6	0.354667	0.177333	2	2
P38	Angqian, Qinghai	B. smithii var. parvifolium	Zangyao team 1283(KUN)		3	14.277	2.89967	0.377333	7.73886	3.578	4.744	4.161	0.456	0.438	0.447	7.84649	10.8311	9.30872	2	2	0.60844	0.492201	0.550321	1.457	3.577	2.517	0.492	0.409	0.4505	1	0.391215	0.114342	0.252778	8	2.359	0.866	7	0.431	0.240333	1.79334	2
P39	Qilian, Qinghai	B. smithii var. parvifolium	Gan & Qing, BQ Zhong 8573(WUK)		2	42.431	5.96567	0.422667	14.0103	8.888	5.665	7.2765	0.616	0.552	0.584	14.4286	10.2627	12.4598	2	2	0.561881	0.658959	0.61042	3.022	6.137	4.5795	0.589	0.981	0.785	1	0.290205	0.15985	0.225028	8	3.276	0.926	7	0.367333	0.22	1.6697	2
P40	Xinghai, Qinghai	B. smithii var. parvifolium	TN He 416(WUK)		2	15.011	6.64	0.561	12.0475	3.374	4.382	3.878	0.781	0.651	0.716	4.3201	6.73118	5.4162	2	1	0.293124	0.23665	0.264887	2.28	3.003	2.6415	0.517	0.672	0.5945	1	0.32193	0.223776	0.272853	11	2.807	0.674	6	0.558	0.304667	1.83151	2
P41	Datong, Qinghai	B. smithii var. parvifolium	Fan & Liang 00495(HNWP)		4	29.19	6.69533	0.595333	11.4562	7.015	5.94	6.4775	0.609	0.565	0.587	11.5189	10.5133	11.0349	1	1	0.624376	0.539731	0.582053	1.54	2.36	1.95	0.56	0.557	0.5585	1	0.325974	0.236017	0.280995	8	1.393	0.559	6	0.348	0.228	1.52632	2
P42	Ghindu, Qinghai	B. smithii var. parvifolium	XJ Xun 83-144(HNWP)		7	25.334	6.69	0.358	19.0858	5.507	4.426	4.9665	0.264	0.588	0.426	20.8598	7.52721	11.6585	2	2	0.165789	0.172842	0.169316	1.478	2.094	1.786	0.492	0.47	0.481	1	0.335589	0.224451	0.28002	8	2.826	1.074	7	0.444667	0.227333	1.95601	2
P43	Datong, Qinghai	B. smithii var. parvifolium	ZH Zhang et al. 4277(HNWP)		12	38.574	5.556	0.451	12.3936	10.387	7.249	8.818	0.525	0.509	0.517	19.7848	14.2417	17.0561	2	2	0.748436	0.729756	0.739096	3.044	5.349	4.1965	0.824	0.717	0.7705	1	0.208936	0.134044	0.17149	7	2.523	1.472	7	0.367667	0.204	1.80229	2
P44	Zeku, Qinghai	B. smithii var. parvifolium	LH Zhou 1628(HNWP)		4	29.502	5.88033	0.457333	12.6804	8.143	5.764	6.9535	0.394	0.352	0.373	20.6675	16.375	18.6421	1	2	0.611691	0.286607	0.449149	1.645	3.498	2.5715	0.455	0.669	0.562	1	0.51003	0.191252	0.350641	7	2.523	1.472	7	0.360667	0.210667	1.71203	2
P45	Tungrin, Qinghai	B. smithii var. parvifolium	SW Liu et al. 1412(HNWP)		10	23.981	7.88267	0.875333	10.0879	8.589	5.7	7.1445	0.322	0.745	0.5335	26.6739	7.65101	13.3918	2	1	0.118407	0.161228	0.139818	3.068	5.481	4.2745	0.876	0.975	0.9255	1	0.230117	0.177887	0.204002	5	2.686	1.644	8	0.331667	0.209	1.58692	2
P46	angqian, Qinghai	B. smithii var. parvifolium	Zangyao Team 1283(HNWP)		2	14.735	2.98	0.317	9.55128	3.812	4.773	4.2925	0.466	0.452	0.459	8.18026	10.5597	9.35185	2	1	0.597849	0.539702	0.568776	1.54	3.526	2.533	0.509	0.336	0.4225	1	0.422078	0.0952921	0.258685	7	2.233	0.79	7	0.405333	0.243667	1.66347	2
P47	Menyuan, Qinghai	B. smithii var. parvifolium	XM Zhou et al. 110(HNWP)		8	33.026	7.64733	0.449333	17.2009	7.747	7.132	7.4395	0.473	0.549	0.511	16.3784	12.9909	14.5587	2	1	0.321802	0.376332	0.349067	1.104	3.223	2.1635	0.563	0.433	0.498	1	0.565217	0.134347	0.349782	8	2.327	0.845	7	0.449	0.248	1.81048	2
P48	Tungrin, Qinghai	B. smithii var. parvifolium	LH Zhou 1036(HNWP)		9	13.677	5.33833	0.669667	7.9498	6.18	2.108	4.144	0.824	0.686	0.755	7.5	3.07289	5.48874	2	1	0.702104	0.508065	0.605084	1.658	2.179	1.9185	0.796	1.038	0.917	1	0.396261	0.476365	0.436313	6	1.477	0.527	7	0.411333	0.234333	1.75533	2
P49	Zhidoi, Qinghai	B. smithii var. parvifolium	LH Zhou 454(HNWP)		3	19.443	6.52567	0.288	22.9132	7.745	3.871	5.808	0.146	0.338	0.242	53.0479	11.4527	24	2	1	0.452421	0.631361	0.541891	2.212	4.733	3.4725	0.558	0.361	0.4595	1	0.34991	0.076273	0.213091	6	2.811	1.468	6	0.439667	0.246	1.78726	2
P50	Qilian, Qinghai	B. smithii var. parvifolium	XC Chen et al. 4487(HNWP)		3	27.015	8.57567	0.704667	12.1146	6.306	6.757	6.5315	0.562	0.685	0.6235	11.2206	9.86423	10.4755	2	2	0.47764	0.150067	0.313853	3.262	4.746	4.004	0.475	0.55	0.5125	1	0.52943	0.115887	0.322658	6	2.884	1.531	6	0.419	0.157	2.66879	2
C01	Zayu, Tibet	B. commelynoideum	C.W.Wang 65890(PE)		2	29.013	7.05033	0.235667	30.7843	5.483	9.439	9.7195	0.184	0.353	0.2685	54.3478	26.7394	36.1993	2	1	0.42039	0.203563	0.311977	1.098	2.29	2.785	0.341	0.386	0.8505	1	0.32878	0.168559	0.248669	2	3.191	3.13	7	0.507	0.34	1.49118	1
C02	Denqen, Tibet	B. commelynoideum	ZY Wu et al. 4955(KUN)		4	22.89	6.238	0.202333	30.6661	5.709	9.439	9.7195	0.184	0.353	0.2685	54.3478	26.7394	36.1993	2	1	0.337187	0.548523	0.442855	1.648	2.391	2.785	0.562	0.67	0.8505	1	0.311286	0.280217	0.295752	3	3.35	2.855	7	0.500333	0.252	1.98545	1
C03	Litang, Sichuan	B. commelynoideum	KJ Fu 16693(WUK)		5	14.047	9.57467	0.184333	52.8239	5.739	5.586	5.6625	0.402	0.442	0.422	14.2761	12.638	13.4182	2	1	0.624499	0.179914	0.402207	1.553	2.925	2.239	0.945	0.831	0.888	1	0.382486	0.284103	0.333294	3	1.747	1.165	8	0.581667	0.407	1.42916	1
C04	Ganzi, Sichuan	B. commelynoideum	KJ Fu 16541(WUK)		4	34.001	9.57467	0.184333	52.8239	9.425	5.6	7.5125	0.368	0.387	0.3775	25.6114	14.4703	19.9007	2	1	0.107056	0.1925	0.149778	3.527	5.078	4.3025	0.63	0.488	0.559	1	0.207258	0.0961008	0.15168	4	2.523	1.745	8	0.640667	0.440667	1.45386	1
C05	Jiulong, Sichuan	B. commelynoideum	DC Zhang et al. ZhangDC-07ZX-2422(PE)		8	18.239	3.509	0.324333	10.1808	10.958	17.847	14.4025	0.551	0.422	0.4865	19.8875	42.2915	29.6043	2	1	0.322413	0.514652	0.418533	3.89	8.827	6.3585	0.978	0.723	0.8505	1	0.242416	0.0819078	0.162162	3	2.944	2.104	8	0.879667	0.588333	1.49518	1
C06	Muli, Sichuan	B. commelynoideum	Qinghai-Tibet Team 13232(PE)		4	21.924	7.64167	0.267333	28.7915	11.702	9.263	10.4825	0.232	0.266	0.249	50.4397	34.8233	42.0984	2	1	0.706802	0.258663	0.482733	3.449	5.418	4.4335	0.887	0.92	0.9035	1	0.353436	0.169804	0.26162	3	2.677	1.248	8	0.662333	0.501667	1.32027	1
C07	Muli, Sichuan	B. commelynoideum	Qinghai-Tibet Team 13232.2(PE)		1	36.024	7.42067	0.179667	43.1547	10	9.439	9.7195	0.184	0.353	0.2685	54.3478	26.7394	36.1993	2	1	0.1916	0.121411	0.156506	3.719	5.516	4.6175	0.635	0.594	0.6145	1	0.226943	0.107687	0.167315	4	2.567	0.887	8	0.65	0.426333	1.52463	1
C08	Muli, Sichuan	B. commelynoideum	SG Wu 2665(KUN)		2	23.332	10.19	0.358333	29.6542	12.005	9.015	10.51	0.216	0.539	0.3775	55.5787	16.7254	27.8411	2	1	0.579675	0.115474	0.347575	1.96	3.61	2.785	1.075	0.933	1.004	1	0.266837	0.258449	0.262643	3	3.061	2.032	9	0.754	0.492333	1.53148	1
C09	Muli, Sichuan	B. commelynoideum	T.T.Yü 14372(PE)		4	24.391	9.11633	0.189333	48.5917	8.702	6.232	7.467	0.153	0.416	0.2845	56.8758	14.9808	26.246	2	1	0.572972	0.594833	0.583902	2.935	4.34	3.6375	0.893	0.893	0.893	1	0.257922	0.20576	0.231841	4	3.913	2.456	9	0.737667	0.455333	1.62006	1
C10	Xinduqiao, Kangding, Sichuan	B. commelynoideum	M.G.Pimenov et al. 291(PE)		2	18.256	9.11633	0.189333	48.5917	9.734	7.836	8.785	0.381	0.436	0.4085	25.5486	17.9725	21.5055	2	1	0.526505	0.710056	0.618281	3.816	6.778	5.297	0.972	0.8	0.886	1	0.149109	0.118029	0.133569	4	3.536	2.316	8	0.602333	0.384	1.56858	1
C11	Kangding, Sichuan	B. commelynoideum	S Jiang 09883(PE)		4	21.888	5.10967	0.314667	16.1837	8.74	6.581	7.6605	0.384	0.408	0.396	22.7604	16.1299	19.3447	2	1	0.512471	0.713721	0.613096	3.524	5.853	4.6885	1.117	0.704	0.9105	1	0.155789	0.12028	0.138035	3	2.602	0.972	8	0.456667	0.316667	1.44211	1
C12	Kangding, Sichuan	B. commelynoideum	Harry Smith 10971(PE)		4	23.298	12.4917	0.242667	51.9341	10.241	9.522	9.8815	0.289	0.402	0.3455	35.436	23.6866	28.6006	2	1	0.549751	0.489918	0.519835	1.891	3.579	2.735	0.562	0.631	0.5965	1	0.169751	0.176306	0.173029	3	1.808	1.162	7	0.443667	0.345667	1.28351	1
C13	Kangding, Sichuan	B. commelynoideum	YQ He et al. 8021(WUK)		1	19.883	8.344	0.346667	26.7601	10.513	10.085	10.299	0.385	0.332	0.3585	27.3065	30.3765	28.728	2	1	0.51403	0.406644	0.460337	2.297	4.385	3.341	0.875	0.788	0.8315	1	0.260775	0.179704	0.220239	4	2.659	1.562	9	0.558667	0.354667	1.57519	1
C14	Baiyuxian, Sichuan	B. commelynoideum	Y Yu 02021316(SZ)		1	39.832	8.255	0.098	84.2347	13.232	6.937	10.0845	0.146	0.152	0.149	90.6301	45.6382	67.6812	2	1	0.299501	0.38792	0.343711	2.705	6.786	4.7455	0.542	0.528	0.535	1	0.338262	0.0778073	0.208035	6	3.579	2.04	8	0.565	0.345333	1.6361	1
C15	Muli, Sichuan	B. commelynoideum	QS Zhao et al. 8474(CDBI)		2	19.046	5.83267	0.179667	33.3728	16.375	9.661	10.1795	0.456	0.42	0.438	23.4605	23.0024	23.2409	2	1	0.0290687	0.0498262	0.0394474	3.453	5.672	4.5625	1.538	1.522	1.53	1	0.216913	0.268336	0.242624	3	2.533	1.588	8	0.812333	0.628333	1.29284	1
C16	Kangding, Sichuan	B. commelynoideum	FD Pu et al. 446(CDBI)		5	29.361	8.586	0.23	38.8956	1.381	9.661	10.1795	0.456	0.42	0.438	23.4605	23.0024	23.2409	2	1	0.398262	0.155071	0.276667	0.758	0.698	0.728	0.717	0.53	0.6235	1	0.734828	0.759312	0.74707	3	3.492	2.937	8	0.516667	0.334333	1.54536	1
C17	Xiangchengxian, Sichuan	B. commelynoideum	Qinghai-Tibet Team 3686(CDBI)		4	16.172	7.557	0.357	21.1871	5.034	6.65	5.842	0.37	0.5	0.435	13.6054	13.3	13.4299	2	1	0.615217	0.570376	0.592796	2.731	4.624	3.6775	1.11	0.951	1.0305	1	0.278653	0.205666	0.242159	3	1.278	0.592	8	0.515667	0.390667	1.31997	1
C18	Muli, Sichuan	B. commelynoideum	QS Zhao et al. 6504(CDBI)		5	16.434	5.525	0.150333	36.9388	5.505	6.156	5.8305	0.354	1.044	0.699	15.5508	5.89655	8.3412	2	1	0.51753	0.174626	0.346078	3.224	4.877	4.0505	0.65	0.672	0.661	1	0.237903	0.13779	0.187846	3	2.714	1.652	9	0.520333	0.426	1.22144	1
C19	Kangding, Sichuan	B. commelynoideum	WB Ju et al. THP-KD-6061(CDBI)		3	20.189	10.614	0.317333	32.6299	10.421	10.217	10.319	0.489	0.393	0.441	21.3108	25.9975	23.3991	2	1	0.345744	0.275521	0.310633	3.26	6.012	4.636	1.22	1.242	1.231	1	0.257975	0.206587	0.232281	3	2.081	1.582	8	0.611333	0.459	1.33188	1
C20	Kangding, Sichuan	B. commelynoideum	Soulié, J.A 124(P)	Syntype	1	27.617	8.34967	0.345333	24.5039	10.698	9.661	10.1795	0.456	0.42	0.438	23.4605	23.0024	23.2409	2	1	0.621144	0.413311	0.517228	3.914	7.04	5.477	0.78	0.61	0.695	1	0.143587	0.0866477	0.115117	4	3.683	2.44	7	0.772667	0.485	1.59313	1
C21	Kangding, Sichuan	B. commelynoideum	Soulié, J.A. 639(P)	Syntype	5	27.769	7.051	0.154	46.0376	14.457	15.683	15.07	0.177	0.3	0.2385	81.678	52.2767	63.1866	2	1	0.281109	0.207422	0.244266	3.542	7.188	5.365	0.932	0.751	0.8415	1	0.195935	0.10448	0.150207	3	1.328	0.837	8	0.406	0.406	1	1
C22	Kangding, Sichuan	B. commelynoideum	Soulié, J.A.(P)	Syntype	5	35.006	10.1257	0.311667	35.1784	11.026	9.237	10.1315	0.613	0.762	0.6875	17.9869	12.122	14.7367	2	1	0.68801	0.37458	0.531295	3.016	5.744	4.38	0.728	0.73	0.729	1	0.42805	0.127089	0.27757	3	5.593	3.358	8	0.434333	0.399	1.08855	1
C23	Kangding, Sichuan	B. commelynoideum	Soulié, J.A. 2600(P)	lectotype	6	34.776	10.8747	0.159	68.6007	12.542	10.672	11.607	0.302	0.346	0.324	41.5298	30.8439	35.8241	2	1	0.662733	1	0.831367	3.177	7.323	5.25	0.754	0.822	0.788	1	0.110167	0.112249	0.111208	4	3.379	1.759	8	0.271	0.377	0.718833	1
C24	Kangding, Sichuan	B. commelynoideum	Pratt, A.E. 618(P)	Syntype	1	24.48	10.4273	0.237667	48.638	10.272	10.679	10.4755	0.307	0.406	0.3565	33.4593	26.303	29.3843	2	1	0.586546	0.621968	0.604257	4.095	6.633	5.364	0.897	1.042	0.9695	1	0.175824	0.157093	0.166459	4	2.232	1.084	9	0.570333	0.543667	1.04905	1
C25	Kangding, Sichuan	B. commelynoideum	Soulié, J.A. 702(P)	Syntype	4	23.221	9.075	0.371333	24.2353	12.522	11.976	12.249	0.431	0.361	0.396	29.0534	33.1745	30.9318	2	1	0.754672	0.275635	0.515153	1.857	4.644	3.2505	1.075	1.087	1.081	1	0.280022	0.234065	0.257044	4	2.395	1.121	8	0.619333	0.446667	1.38657	1
C26	Muli, Sichuan	B. commelynoideum	T ZHANG et al. 16CS12670(KUN)		7	17.727	9.907	0.238	43.3019	10.146	10.052	10.099	0.263	0.246	0.2545	38.5779	40.8618	39.6817	2	1	0.697516	0.495822	0.596669	2.421	2.729	2.575	0.846	0.726	0.786	1	0.218092	0.266032	0.242062	3	1.672	0.852	8	0.539667	0.358333	1.50605	1
C27	Kangding, Sichuan	B. commelynoideum	YD Gao et al. THP-KD-4781(CDBI)		1	18.029	8.5	0.249	34.1365	9.95	9.151	9.5505	0.339	0.282	0.3105	29.351	32.4504	30.7585	2	1	0.455477	0.576221	0.515849	4.193	6.083	5.138	1.009	0.977	0.993	1	0.20892	0.160612	0.184766	3	2.262	1.479	8	0.718333	0.534	1.34519	1
C28	Kangding, Sichuan	B. commelynoideum	XF Gao et al. THP-KD-5868(CDBI)		1	20.382	7.055	0.319667	22.3231	8.2	9.447	8.8235	0.49	0.545	0.5175	16.7347	17.3339	17.0502	2	1	0.656829	0.529692	0.593261	4.606	6.605	5.6055	0.925	0.764	0.8445	1	0.146114	0.11567	0.130892	3	3.154	2.471	8	0.607667	0.554	1.09687	1
C29	Kangding, Sichuan	B. commelynoideum	Q Yu THP-KD-3698(CDBI)		1	16.546	7.38933	0.174333	44.1155	9.003	9.126	9.0645	0.168	0.209	0.1885	53.5893	43.6651	48.0875	2	1	0.658225	0.541749	0.599987	3.381	6.775	5.078	0.879	0.444	0.6615	1	0.116534	0.0655351	0.0910343	3	2.884	1.797	9	0.505333	0.384	1.31597	1
F01	Xiahe, Gansu	B. commelynoideum var. flaviflorum	K.T.Fu 1438(PE)		4	48.201	7.95	0.156	55.3861	12.058	11.789	11.9235	0.175	0.307	0.241	68.9029	38.4007	49.4751	2	1	0.703516	0.758334	0.730925	4.191	9.228	6.7095	0.764	0.693	0.7285	1	0.2398	0.0750975	0.157449	5	6.159	2.68	7	0.636333	0.229667	2.77068	2
F02	Min Mountain, Minxian, Gansu	B. commelynoideum var. flaviflorum	T.P.Wang 7535(PE)	Holotype	8	36.782	8.53167	0.194667	43.4048	11.45	11.172	11.311	0.377	0.256	0.3165	30.3714	43.6406	35.7378	2	1	0.642969	0.58396	0.613465	2.489	6.542	4.5155	0.626	0.449	0.5375	1	0.288469	0.0686334	0.178551	4	3.393	2.905	7	0.259	0.128333	2.01818	2
F03	Hezuo, Gansu	B. commelynoideum var. flaviflorum	X Yin et al. LiuJQ-GN-2011-278(KUN)		5	31.7	5.92533	0.469	12.7405	9.941	7.728	8.8345	0.645	0.571	0.608	15.4124	13.5342	14.5304	2	1	0.625088	0.457298	0.541193	2.396	3.582	2.989	0.422	0.49	0.456	1	0.247496	0.136795	0.192145	10	2.471	1.008	7	0.370667	0.232667	1.59312	2
F04	Min Mountain, Minxian, Gansu	B. commelynoideum var. flaviflorum	T.P.Wang 4742(PE)		4	40.23	8.721	0.462333	19.3098	10.977	12.628	11.8025	0.283	0.386	0.3345	38.788	32.715	35.284	2	1	0.760681	0.676196	0.718439	2.986	6.079	4.5325	0.91	0.759	0.8345	1	0.236437	0.124856	0.180646	8	3.393	2.905	7	0.384	0.222667	1.72455	2
F05	Min Mountain, Minxian, Gansu	B. commelynoideum var. flaviflorum	T.P.Wang 4852(PE)		5	40.487	10.8123	0.467	26.8039	11.552	9.411	10.4815	0.369	0.507	0.438	31.3062	18.5621	23.9304	2	1	0.598165	0.716183	0.657174	2.88	4.568	3.724	1.138	0.962	1.05	1	0.179514	0.210595	0.195055	8	1.592	0.541	7	0.433667	0.247667	1.75101	2
F06	Min Mountain, Minxian, Gansu	B. commelynoideum var. flaviflorum	T.P.Wang 4699(PE)		2	39.588	3.39767	0.19	18.1698	8.767	7.287	8.027	0.338	0.583	0.4605	25.9379	12.4991	17.4311	2	1	0.642295	0.185124	0.41371	2.705	4.906	3.8055	0.832	0.863	0.8475	1	0.289464	0.175907	0.232686	5	2.904	1.543	7	0.430667	0.271	1.58918	2
F07	Maqu, Gansu	B. commelynoideum var. flaviflorum	X Yin et al. LiuJQ-GN-2011-280(KUN)		5	37.815	7.708	0.520667	14.971	8.36	7.721	8.0405	0.57	0.598	0.584	14.6667	12.9114	13.768	2	1	0.654187	0.437767	0.545977	2.255	3.556	2.9055	0.547	0.735	0.641	1	0.315743	0.206693	0.261218	8	2.543	0.918	7	0.380667	0.230333	1.65268	2
F08	Min Mountain, Minxian, Gansu	B. commelynoideum var. flaviflorum	T.P.Wang 7535(WUK)	Isotype	5	35.171	9.07433	0.401667	22.5223	9.429	7.581	8.505	0.322	0.3	0.311	29.2826	25.27	27.3473	2	1	0.554566	0.524205	0.539385	1.946	5.607	3.7765	0.643	0.668	0.6555	1	0.520555	0.119137	0.319846	8	3.777	2.872	7	0.391	0.222333	1.75862	2
F09	Shandan, Gansu	B. commelynoideum var. flaviflorum	YQ He 4052(WUK)		3	33.685	9.16767	0.867667	10.6496	10.361	7.876	9.1185	0.861	0.65	0.7555	12.0337	12.1169	12.0695	2	1	0.608339	0.414931	0.511635	2.001	2.947	2.474	0.99	1.448	1.219	1	0.376812	0.491347	0.434079	6	1.762	1.149	7	0.387667	0.283	1.36985	2
F10	Yushu, Qinghai	B. commelynoideum var. flaviflorum	T.N.Ho(HNWP) et al. 2698(PE)		3	32.375	6.177	0.506333	12.6954	7.111	6.813	6.962	0.535	0.371	0.453	13.2916	18.3639	15.3687	2	1	0.635213	0.486276	0.560745	1.513	2.525	2.019	0.676	0.627	0.6515	1	0.201586	0.248317	0.224952	7	1.484	1.032	7	0.418333	0.262333	1.59466	2
F11	Nangqen, Qinghai	B. commelynoideum var. flaviflorum	T.N.Ho(HNWP) et al. 2913(PE)		4	14.781	5.81833	0.348333	16.3974	4.914	5.302	5.108	0.337	0.558	0.4475	14.5816	9.50179	11.4145	2	1	0.200244	0.134478	0.167361	1.388	1.05	1.219	0.659	0.425	0.542	1	0.195965	0.404762	0.300364	8	2.463	1.365	7	0.354	0.213333	1.65938	2
F12	Nangqen, Qinghai	B. commelynoideum var. flaviflorum	T.N.Ho(HNWP) et al. 2877(PE)		9	30.887	4.86933	0.249	19.2598	7.629	5.577	6.603	0.208	0.297	0.2525	36.6779	18.7778	26.1505	2	1	0.535588	0.183791	0.359689	2.384	3.346	2.865	0.381	0.569	0.475	1	0.204698	0.170054	0.187376	4	3.231	2.215	7	0.330333	0.169667	1.94695	2
F13	Ghindu, Qinghai	B. commelynoideum var. flaviflorum	T.N.Ho(HNWP) et al. 1887(PE)		6	31.299	5.29867	0.357333	15.2325	10.777	11.06	10.9185	0.619	0.521	0.57	17.4103	21.2284	19.1553	2	1	0.62587	0.405696	0.515783	2.114	6.744	4.429	0.606	0.588	0.597	1	0.243141	0.0871886	0.165165	9	2.045	0.943	7	0.299	0.128	2.33594	2
F14	Ghindu, Qinghai	B. commelynoideum var. flaviflorum	T.N.Ho(HNWP) et al. 1759(PE)		3	26.27	8.398	0.363667	23.2479	6.528	6.17	6.349	0.279	0.242	0.2605	23.3978	25.4959	24.3724	2	1	0.63511	0.163209	0.39916	1.753	2.632	2.1925	0.48	0.572	0.526	1	0.129492	0.217325	0.173409	7	2.325	1.164	7	0.238667	0.134	1.78109	2
F15	Tungrin, Qinghai	B. commelynoideum var. flaviflorum	SL Chen et al. ChenSL0915(KUN)		6	34.121	4.35767	0.516667	8.39556	6.392	7.158	6.775	0.542	0.504	0.523	11.7934	14.2024	12.9541	2	1	0.547559	0.580609	0.564084	3.04	5.563	4.3015	1.202	0.459	0.8305	1	0.194079	0.0825094	0.138294	9	2.612	1.424	8	0.449333	0.203	2.21346	2
F16	Yushu, Qinghai	B. commelynoideum var. flaviflorum	Qinghai Plant Team 620(WUK)		3	31.098	6.96233	0.348667	20.056	8.656	7.568	8.112	0.439	0.372	0.4055	19.7175	20.3441	20.0049	2	1	0.515365	0.628964	0.572165	1.978	4.461	3.2195	0.569	0.549	0.559	1	0.141557	0.123067	0.132312	6	1.997	0.918	7	0.308333	0.243	1.26886	2
F17	Huangzhong, Qinghai	B. commelynoideum var. flaviflorum	YH Wu 050810(HNWP)		6	44.348	7.70067	0.290667	27.0225	9.916	11.266	10.591	0.449	0.809	0.629	22.0846	13.9258	16.8378	2	1	0.642497	0.526629	0.584563	1.823	4.256	3.0395	0.581	0.547	0.564	1	0.227098	0.128524	0.177811	10	2.236	0.849	7	0.395333	0.225667	1.75185	2
F18	Ghindu, Qinghai	B. commelynoideum var. flaviflorum	T.N.Ho et al. 1887(HNWP)		4	30.54	5.373	0.349333	15.7323	9.867	6.756	8.3115	0.656	0.562	0.609	15.0412	12.0214	13.6478	2	1	0.678018	0.505033	0.591525	2.182	6.587	4.3845	0.636	0.59	0.613	1	0.261228	0.0895704	0.175399	6	2.956	2.191	6	0.333333	0.165	2.0202	2
F19	Ghindu, Qinghai	B. commelynoideum var. flaviflorum	T.N.Ho et al. 1759(HNWP)		5	21.672	7.894	0.458667	18.2412	9.684	8.745	9.2145	0.316	0.298	0.307	30.6456	29.3456	30.0147	2	1	0.735956	0.555174	0.645565	2.284	4.409	3.3465	0.597	0.519	0.558	1	0.156743	0.117714	0.137228	5	1.827	1.131	7	0.451333	0.234667	1.9233	2
F20	Ruoergai, Sichuan	B. commelynoideum var. flaviflorum	XJ He et al. SCU-20080522(KUN)		4	69.459	12.7	0.640333	22.816	10.233	7.158	6.775	0.542	0.504	0.523	11.7934	14.2024	12.9541	2	1	0.808854	0.66995	0.739402	2.276	3.272	2.774	0.97	1.618	1.294	1	0.30536	0.494499	0.39993	10	3.252	1.185	7	0.557667	0.365333	1.52646	2
F21	Ruoergai, Sichuan	B. commelynoideum var. flaviflorum	ZM Tan 93-88(PE)		4	23.867	5.93933	0.376	16.1909	6.453	7.924	7.1885	0.463	0.444	0.4535	13.9374	17.8468	15.8512	2	1	0.759027	0.721605	0.740316	2.414	4.442	3.428	0.549	0.728	0.6385	1	0.308202	0.16389	0.236046	10	2.048	0.688	8	0.295	0.184333	1.60036	2
F22	Ruoergai, Sichuan	B. commelynoideum var. flaviflorum	S Jiang 6833(PE)		2	22.807	5.457	0.342333	15.8874	7.501	5.535	6.518	0.475	0.385	0.43	15.7916	14.3766	15.1581	2	1	0.0911878	0.0955736	0.0933807	1.942	3.106	2.524	0.498	0.512	0.505	1	0.237899	0.164842	0.201371	8	1.633	0.588	8	0.366	0.178667	2.04851	2
F23	Hongyuan, Sichuan	B. commelynoideum var. flaviflorum	YD Gao et al. GaoXF-12-029(KUN)		3	30.56	5.358	0.323667	16.0436	9.741	10.031	9.886	0.388	0.481	0.4345	25.1057	20.8545	22.7526	2	1	0.674469	0.565148	0.619808	2.09	3.396	2.743	0.672	0.805	0.7385	1	0.148804	0.237044	0.192924	7	2.383	1.383	7	0.424	0.233	1.81974	2
F24	Pingwu, Sichuan	B. commelynoideum var. flaviflorum	H.L. Tsising 10904(NAS)		4	23.239	7.997	0.676	11.2517	9.284	9.17	9.227	0.385	0.638	0.5115	24.1143	14.373	18.0391	2	1	0.732335	0.660523	0.696429	1.663	3.2	2.4315	0.632	0.893	0.7625	1	0.19543	0.279062	0.237246	7	2.523	0.557	8	0.347667	0.2	1.73833	2
F25	Daofu, Sichuan	B. commelynoideum var. flaviflorum	Sichuan Team 16217(NAS)		3	32.882	18.4473	0.364667	52.2329	9.087	5.535	6.518	0.475	0.385	0.43	15.7916	14.3766	15.1581	2	1	0.0456696	0.671944	0.358807	1.759	4.186	2.9725	0.735	0.685	0.71	1	0.2473	0.163641	0.20547	6	2.534	1.926	8	0.450333	0.177333	2.53947	2
F26	Hongyuan, Sichuan	B. commelynoideum var. flaviflorum	YD Gao et al. GaoXF-12-029(CDBI)		3	31.55	5.72533	0.332333	17.5425	9.393	8.627	9.01	0.306	0.545	0.4255	30.6961	15.8294	21.1751	2	1	0.0681358	0.0994552	0.0837955	2.047	3.504	2.7755	0.598	0.755	0.6765	1	0.218368	0.215468	0.216918	8	2.424	1.313	7	0.433333	0.222667	1.94611	2
F27	Kangding, Sichuan	B. commelynoideum var. flaviflorum	C Wang s.n.(BNU)		3	23.581	9.11567	0.169333	52.928	7.1	5.535	6.518	0.475	0.385	0.43	15.7916	14.3766	15.1581	2	1	0.64169	0.219233	0.430462	2.425	4.122	3.2735	0.823	0.816	0.8195	1	0.150103	0.197962	0.174033	5	3.059	1.261	8	0.696	0.426667	1.63125	2
F28	Sichuan	B. commelynoideum var. flaviflorum	Yaoyuan Team 20080(NAS)		4	22.674	12.0227	0.55	23.8332	6.523	5.985	6.254	0.521	0.523	0.522	12.5202	11.4436	11.9808	2	1	0.140426	0.512114	0.32627	1.201	3.008	2.1045	0.437	0.496	0.4665	1	0.251457	0.164894	0.208175	6	2.034	1.074	7	0.408333	0.227	1.79883	2
F29	Luhuo, Sichuan	B. commelynoideum var. flaviflorum	DF Xie et al. 02030946(SZ)		2	38.729	7.73833	0.125	61.9467	9.267	11.964	10.6155	0.263	0.401	0.332	35.2357	29.8354	31.9744	2	1	0.105967	0.0653628	0.0856651	2.943	4.994	3.9685	0.921	0.712	0.8165	1	0.182467	0.142571	0.162519	7	4.684	2.199	7	1.034	0.253333	4.08158	2
F30	Songpan, Sichuan	B. commelynoideum var. flaviflorum	Sichuan Economic PlantTteam 15170(CDBI)		3	37.114	6.386	0.327	19.5291	7.939	6.876	7.4075	0.793	1.15	0.9715	10.0113	5.97913	7.62481	2	1	0.13969	0.159831	0.149761	2.628	4.718	3.673	1.012	1.78	1.396	1	0.16172	0.377279	0.269499	6	3.353	1.435	6	0.541667	0.299667	1.80756	2
F31	Daofu, Sichuan	B. commelynoideum var. flaviflorum	Sichuan plant team 15109(CDBI)		2	24.827	11.39	0.576333	19.0924	9.34	5.911	6.432	0.493	0.462	0.4775	14.1034	12.7944	13.4702	2	1	0.60364	0.077415	0.340528	7.054	7.054	7.054	1.162	1.162	1.162	1	0.128721	0.164729	0.146725	5	1.457	0.685	7	0.368333	0.243333	1.5137	2
F32	Songpan, Sichuan	B. commelynoideum var. flaviflorum	FD Pu et al. 021(CDBI)		6	33.808	7.86533	0.438667	19.1486	5.905	5.438	5.6715	0.786	0.606	0.696	7.51272	8.9736	8.14871	2	1	0.727858	0.158146	0.443002	1.677	3.392	2.5345	0.799	0.353	0.576	1	0.314252	0.104068	0.20916	7	2.919	1.649	7	0.36	0.219333	1.64134	2
F33	Songpan, Sichuan	B. commelynoideum var. flaviflorum	J He et al. 140(CDBI)		3	46.169	10.9033	0.910333	11.7764	11.605	5.985	6.254	0.521	0.523	0.522	12.5202	11.4436	11.9808	2	1	0.75726	0.294586	0.525923	3.023	6.525	4.774	0.937	0.875	0.906	1	0.202117	0.1341	0.168108	10	3.812	1.451	7	0.560333	0.296	1.89302	2
F34	Daoge, Sichuan	B. commelynoideum var. flaviflorum	Vegetation group 28404(CDBI)		5	37.836	6.20433	0.469667	13.3115	11.271	5.535	6.518	0.475	0.385	0.43	15.7916	14.3766	15.1581	2	1	0.514418	0.313756	0.414087	4.387	7.833	6.11	0.846	1.091	0.9685	1	0.211306	0.139283	0.175294	9	5.709	4.488	7	0.416333	0.278	1.4976	2
F35	Baxoi, Tibet	B. commelynoideum var. flaviflorum	Qinghai-Tibet Team 73-1267(PE)		5	21.804	4.89633	0.312333	16.0741	4.369	3.739	4.054	0.193	0.278	0.2355	22.6373	13.4496	17.2144	2	1	0.594644	0.248462	0.421553	1.516	2.806	2.161	0.516	0.406	0.461	1	0.330475	0.14469	0.237582	5	3.833	2.232	7	0.406	0.221	1.8371	2
F36	Wuqi, Tibet	B. commelynoideum var. flaviflorum	Tibet Expedition Team 12951(PE)		6	46.467	17.0307	1.12667	15.2602	13.897	1.711	2.0815	0.291	0.291	0.291	8.42612	5.87973	7.15292	2	1	0.632511	0.59818	0.615345	2.02	3.47	2.745	0.761	0.723	0.742	1	0.277723	0.208357	0.24304	9	3.277	1.323	6	0.486667	0.300333	1.62042	2
F37	Baxoi, Tibet	B. commelynoideum var. flaviflorum	T Zhang et al. 08CS701(KUN)		3	26.378	7.528	0.418667	18.8488	6.953	5.911	6.432	0.493	0.462	0.4775	14.1034	12.7944	13.4702	2	1	0.0944916	0.118762	0.106627	1.261	2.672	1.9665	0.444	0.486	0.465	1	0.457573	0.181886	0.31973	6	2.448	1.064	6	0.379667	0.209667	1.81081	2
F38	Baxoi, Tibet	B. commelynoideum var. flaviflorum	XC Chen et al. 032-2(HNWP)		3	9.544	2.86067	0.261667	10.7255	2.452	1.711	2.0815	0.291	0.291	0.291	8.42612	5.87973	7.15292	2	1	0.477162	0.584454	0.530808	0.85	0.85	0.85	0.422	0.422	0.422	1	0.408235	0.496471	0.452353	3	2.03	1.122	6	0.350667	0.146667	2.39091	2
F39	Baxoi, Tibet	B. commelynoideum var. flaviflorum	XC Chen et al. 032(HNWP)		3	26.717	4.329	0.290333	14.9227	7.41	5.654	6.532	0.456	0.437	0.4465	16.25	12.9382	14.6293	2	2	0.67139	0.587018	0.629204	2.301	4.216	3.2585	0.683	0.681	0.682	1	0.226858	0.161528	0.194193	4	3.288	2.028	7	0.529667	0.294	1.80159	2
