# Supplementary material for: ﻿A new combination and synonym in Bupleurum (Apiaceae, Apioideae), based on morphological, molecular and cytological evidence
Source: PhytoKeys. 2024 Mar 21;239:239–53. doi: 10.3897/phytokeys.239.116877 (PMC10979180; doi:10.3897/phytokeys.239.116877)
Supplement: Supplementary material 2 — Traits selected for subsequent principal component and cluster analysis after the first PGA [file phytokeys-239-239_article-116877__-s002.xlsx]

## Sheet: Sheet1
species	C3	C4	C5	C8	C11	C14	C19	C22	C25	C29	C30	C33	C34	C35	C36	C37
S01	12.412	1.34667	9.13841	2.6705	1	2.6705	0.350419	3.122	1.2665	0.288782	6	6	0.454333	0.273	1.66422	2
S02	8.29367	1.507	5.22771	7.0805	1.824	3.88185	0.144408	3.8595	1.5365	0.251227	7	6	0.508	0.385	1.31948	2
S03	11.6507	1.419	7.95889	12.623	1.9225	6.56593	0.36069	2.812	0.9995	0.313723	9	7	0.567	0.233333	2.43	2
S04	16.4707	0.838667	19.8197	13.6145	0.6525	20.8651	0.4352	1.914	1.16	0.418815	7	7	0.590667	0.321333	1.83817	2
S05	14.9487	1.472	10.1723	13.654	1.619	8.4336	0.421472	4.4855	1.913	0.442973	6	8	0.601667	0.324667	1.85318	2
S06	10.481	0.907333	11.3131	13.66	1.024	13.3398	0.700558	3.161	0.7705	0.402386	5	7	0.587	0.275	2.13455	2
S07	12.412	1.34667	9.13841	8.201	0.998	8.21743	0.312271	2.882	0.91	0.205382	6	8	0.547333	0.307	1.78284	2
S08	9.37333	0.683	14.5219	9.785	0.844	11.5936	0.598033	4.1655	1.5585	0.244883	5	8	0.678667	0.437667	1.55065	2
S09	8.08233	1.26833	7.11739	12.2275	1.577	7.75365	0.610002	2.984	0.7465	0.188764	9	8	0.495333	0.224	2.21131	2
S10	1.18067	1.18067	1	10.6835	1.61	6.63571	0.566869	4.6945	1.074	0.139673	8	7	0.464667	0.184	2.52536	2
S11	9.69367	0.873	11.7179	12.8275	1.277	10.045	0.701865	4.181	1.3785	0.277563	10	7	0.585333	0.323	1.81218	2
S12	10.6943	0.641	18.0032	12.5535	1.2715	9.87298	0.697586	2.89	0.892	0.342345	6	8	0.624333	0.331667	1.88241	2
S13	7.10967	0.735333	9.37893	9.8345	1.033	9.52033	0.530508	4.839	1.1835	0.189931	5	9	0.854	0.354	2.41243	2
S14	18.776	1.08767	17.3364	10.617	0.6545	16.2215	0.367382	4.437	0.882	0.146965	5	8	0.615667	0.291	2.11569	2
S15	9.45733	0.702667	14.2541	7.7005	0.666	11.5623	0.561728	4.6355	0.97	0.210752	7	6	0.633667	0.273667	2.31547	2
S16	8.76033	0.468333	19.1892	9.7965	0.568	17.2474	0.474868	3.1805	0.722	0.392385	7	7	0.663333	0.335333	1.97813	2
S17	14.5763	1.26767	11.7422	12.6375	1.1205	11.2784	0.604668	4.66	1.325	0.269768	7	7	0.629333	0.283	2.22379	2
S18	5.36633	0.639	8.57143	9.397	0.801	11.7316	0.553899	6.184	0.959	0.174289	8	8	0.540667	0.209	2.58692	2
S19	18.1937	2.33233	7.81943	17.3675	2.0425	8.50306	0.711263	6.738	1.607	0.239235	8	8	0.665333	0.291667	2.28114	2
S20	15.284	1.634	9.32111	16.3785	1.966	8.33087	0.746798	2.834	0.5885	0.282645	9	8	0.374333	0.233333	1.60429	2
S21	21.9413	1.60767	13.6308	12.307	1.4455	8.51401	0.711248	2.421	0.864	0.202879	6	8	0.493667	0.294	1.67914	2
S22	23.9077	1.777	13.4817	20.9045	2.1065	9.92381	0.350665	5.6085	1.5425	0.189085	8	8	0.933333	0.408333	2.28571	2
S23	12.2077	1.18267	10.3043	7.2355	1.0135	7.13912	0.171848	3.778	1.6235	0.303784	6	7	0.754333	0.407	1.8534	2
S24	14.4843	1.47167	9.82035	7.813	0.818	9.55134	0.634261	3.6675	0.772	0.213923	8	7	0.681333	0.36	1.89259	2
S25	21.7447	1.69	12.8613	18.311	1.637	11.1857	0.703777	8.047	1.551	0.188429	5	8	0.747333	0.303	2.46645	2
S26	19.6567	1.4455	13.5936	8.5295	1.0755	7.93073	0.373368	6.0955	1.601	0.227994	6	8	0.455667	0.314	1.45117	2
S27	17.5787	1.20167	14.6536	10.7565	0.9375	11.4736	0.445311	5.3235	1.1685	0.172121	6	8	0.708333	0.419667	1.68785	2
S28	10.1123	0.777333	13.0568	8.552	0.7815	10.9431	0.715528	5.596	0.691	0.104863	6	7	0.572	0.21	2.72381	2
S29	8.88133	1.13	7.84077	6.9545	1.18	5.89364	0.474765	4.115	1.737	0.319508	3	7	0.661333	0.336333	1.9663	2
S30	8.88133	1.13	7.84077	10.459	1.616	6.47215	0.140071	6.319	1.594	0.180001	5	8	0.751333	0.479667	1.56637	2
S31	10.617	0.963	11.0249	10.529	0.9415	11.1832	0.726953	2.935	0.879	0.232504	7	7	0.526667	0.241667	2.17931	2
S32	4.93533	0.505333	9.84521	4.393	0.711	6.17862	0.651612	3.038	0.7175	0.148112	6	7	0.473	0.283	1.67138	2
S33	8.572	1.134	7.55908	6.2925	1.0335	12.0893	0.622425	3.8735	0.5835	0.217019	8	7	0.493	0.146667	3.36136	2
S34	8.253	0.765667	10.8557	18.9525	1.0335	18.3382	0.623039	3.503	0.643	0.218735	6	7	0.742	0.351667	2.10995	2
S35	8.05733	1.53333	5.35215	7.5075	1.2245	6.13107	0.668001	2.9515	1.1505	0.417984	5	7	0.460333	0.231	1.99278	2
S36	3.473	0.521667	6.5871	8.897	1.396	6.37321	0.67144	4.263	1.63	0.273563	7	9	0.616333	0.306	2.01416	2
S37	5.792	1.17433	4.92591	7.2415	0.9525	7.60262	0.654214	3.4655	0.862	0.199623	7	9	0.528333	0.264333	1.99874	2
S38	6.419	0.886333	7.25146	6.778	0.9945	6.81549	0.650228	2.7195	0.968	0.380253	6	8	0.599333	0.288333	2.07861	2
S39	4.57167	0.850667	5.36962	5.6905	0.911	6.24643	0.571805	2.752	0.8825	0.250766	7	8	0.693	0.344333	2.01258	2
S40	4.62667	0.914667	6.8446	9.792	1.34	7.30746	0.477371	5.0355	1.662	0.335507	5	6	0.805667	0.465	1.73262	2
S41	3.44	0.512333	7.83544	8.401	1.041	8.07012	0.533548	5.0535	1.106	0.183093	4	7	0.788	0.359333	2.19295	2
S42	4.93367	0.49	9.91549	12.655	1.8885	6.70109	0.516808	7.7285	2.312	0.235063	10	7	0.742333	0.415667	1.78589	2
S43	3.98033	0.690333	5.97687	7.826	0.826	9.47458	0.690241	4.513	1.024	0.208122	6	6	0.779	0.371667	2.09596	2
P01	11.085	0.455333	24.9549	7.3185	0.3235	22.6229	0.521245	1.637	0.344	0.246297	9	7	0.345333	0.193667	1.78313	2
P02	12.1283	0.461667	26.4004	4.279	0.417	10.2614	0.125146	1.605	0.3165	0.220648	6	9	0.424333	0.203333	2.08689	2
P03	5.00467	0.244333	20.3088	4.8865	0.2875	16.9965	0.277314	2.091	0.3265	0.152192	4	7	0.377	0.213333	1.76719	2
P04	6.70467	0.317667	22.6641	5.7215	0.45	12.7144	0.103518	2.0945	0.5565	0.243331	5	8	0.328	0.169667	1.9332	2
P05	7.257	0.467333	15.4864	5.162	0.5065	10.1915	0.67971	2.1645	0.345	0.331876	6	7	0.294667	0.156667	1.88085	2
P06	3.987	0.253333	15.8327	4.004	0.409	9.78973	0.111172	2.454	0.5925	0.233677	4	6	0.327	0.194	1.68557	2
P07	6.85067	0.302667	21.8307	13.5365	0.5045	26.8315	0.658179	4.1735	0.7025	0.253895	9	8	0.399333	0.239333	1.66852	2
P08	6.66733	0.434667	15.6285	9.3165	0.423	22.0248	0.38129	2.236	0.8295	0.235259	13	7	0.361333	0.220667	1.63746	2
P09	9.93367	0.843	13.0175	6.8935	1.1525	5.98134	0.55991	2.3655	0.7625	0.272013	8	7	0.355333	0.217667	1.63247	2
P10	9.53967	4.06667	2.3059	5.7695	0.595	9.69664	0.677203	1.797	0.665	0.276936	8	7	0.363333	0.229667	1.582	2
P11	5.81733	0.592	9.97057	8.9595	0.375	23.892	0.590415	1.946	0.454	0.264396	5	7	0.312333	0.12	2.60278	2
P12	6.62733	0.478333	13.6904	9.5615	0.5185	18.4407	0.535766	2.655	0.5485	0.236013	4	7	0.589	0.352333	1.67171	2
P13	5.176	0.368	13.9149	9.3185	0.4825	19.313	0.757413	3.0675	0.6645	0.17387	4	7	0.511333	0.337	1.51731	2
P14	4.445	0.571667	7.80398	4.1315	0.4045	10.2138	0.65851	1.5145	0.6295	0.333704	5	6	0.334667	0.237333	1.41011	2
P15	14.1053	0.615	3.1	7.4285	0.5285	23.3444	0.684671	3.331	1.0015	0.262378	8	8	0.512667	0.275667	1.85973	2
P16	4.94433	1.52067	3.1	7.4285	0.4695	15.8222	0.530584	2.596	0.4815	0.171802	8	7	0.431667	0.219667	1.9651	2
P17	4.42667	0.508	8.73132	4.544	0.48	9.46667	0.535455	1.4	0.45	0.305115	6	6	0.372667	0.205	1.81789	2
P18	6.738	0.510333	13.2293	6.9035	0.419	16.4761	0.509249	2.4385	0.469	0.221168	10	7	0.364667	0.178	2.04869	2
P19	9.14567	0.634333	14.4568	6.3415	0.3955	16.0341	0.591632	2.406	0.5445	0.235563	9	6	0.398667	0.198	2.01347	2
P20	6.27567	0.458	13.7812	4.7025	0.275	17.1	0.557053	1.8125	0.481	0.217722	6	6	0.328	0.181333	1.80882	2
P21	8.894	0.389	23.2667	5.5175	0.278	19.8471	0.681012	2.2915	0.4875	0.228159	9	6	0.379667	0.189667	2.00176	2
P22	7.47197	0.350667	21.3319	5.3725	0.221	24.31	0.525403	2.4125	0.592	0.181263	7	7	0.422667	0.201	2.10282	2
P23	6.01233	0.518	12.5967	6.639	0.611	10.8658	0.679467	4.1495	0.965	0.250704	5	5	0.785667	0.602667	1.30365	2
P24	3.17133	0.591667	5.24038	5.1935	0.6555	7.92296	0.640244	2.0695	0.645	0.226428	7	7	0.399333	0.244333	1.63438	2
P25	7.641	0.623667	12.3287	10.099	0.6285	16.0684	0.571971	2.0235	0.6535	0.296521	4	7	0.471	0.233	2.02146	2
P26	3.92833	0.316333	13.5784	4.019	0.5045	7.9663	0.537101	2.21	0.8855	0.281546	5	5	0.533333	0.458333	1.16364	2
P27	8.23233	0.806333	10.2954	4.579	0.7035	6.50888	0.575276	1.541	0.5295	0.267045	9	6	0.343333	0.281	1.22183	2
P28	6.978	0.422	16.5355	5.829	0.408	14.2868	0.653293	2.977	0.7645	0.283004	8	7	0.377	0.283667	1.32902	2
P29	5.459	0.796	6.85804	6.237	0.724	8.61464	0.653293	2.1865	0.8385	0.362342	8	6	0.287333	0.239333	1.20056	2
P30	5.53833	0.372	15.2652	6.683	0.4305	15.5238	0.466399	4.459	0.541	0.247047	5	7	0.383	0.225667	1.69719	2
P31	4.97367	0.776333	6.6943	2.1915	0.4125	5.31273	0.399498	1.763	0.4415	0.262715	7	7	0.349	0.184	1.89674	2
P32	16.3627	1.002	16.2869	9.218	0.654	14.0948	0.614663	2.4645	0.556	0.314065	7	7	0.405	0.342	1.18421	2
P33	16.3627	1.002	16.2869	5.1195	0.6235	8.21091	0.320524	2.893	0.7245	0.280558	8	6	0.498	0.254333	1.95806	2
P34	14.6093	1.02867	12.7182	3.441	0.522	6.59195	0.694992	2.0905	0.4835	0.822201	10	7	0.335	0.287333	1.16589	2
P35	14.6093	1.02867	14.1946	11.337	0.862	13.152	0.691288	2.478	0.5995	0.307047	9	6	0.405667	0.281667	1.44024	2
P36	6.634	0.653	10.1593	6.4695	0.683	9.47218	0.547645	2.36	0.7595	0.256839	10	6	0.479333	0.342333	1.40019	2
P37	3.926	0.311	13.5785	2.612	0.432	6.0463	0.490521	1.8065	0.571	0.360726	8	6	0.354667	0.177333	2	2
P38	2.89967	0.377333	7.73886	4.161	0.447	9.30872	0.550321	2.517	0.4505	0.252778	8	7	0.431	0.240333	1.79334	2
P39	5.96567	0.422667	14.0103	7.2765	0.584	12.4598	0.61042	4.5795	0.785	0.225028	8	7	0.367333	0.22	1.6697	2
P40	6.64	0.561	12.0475	3.878	0.716	5.4162	0.264887	2.6415	0.5945	0.272853	11	6	0.558	0.304667	1.83151	2
P41	6.69533	0.595333	11.4562	6.4775	0.587	11.0349	0.582053	1.95	0.5585	0.280995	8	6	0.348	0.228	1.52632	2
P42	6.69	0.358	19.0858	4.9665	0.426	11.6585	0.169316	1.786	0.481	0.28002	8	7	0.444667	0.227333	1.95601	2
P43	5.556	0.451	12.3936	8.818	0.517	17.0561	0.739096	4.1965	0.7705	0.17149	7	7	0.367667	0.204	1.80229	2
P44	5.88033	0.457333	12.6804	6.9535	0.373	18.6421	0.449149	2.5715	0.562	0.350641	7	7	0.360667	0.210667	1.71203	2
P45	7.88267	0.875333	10.0879	7.1445	0.5335	13.3918	0.139818	4.2745	0.9255	0.204002	5	8	0.331667	0.209	1.58692	2
P46	2.98	0.317	9.55128	4.2925	0.459	9.35185	0.568776	2.533	0.4225	0.258685	7	7	0.405333	0.243667	1.66347	2
P47	7.64733	0.449333	17.2009	7.4395	0.511	14.5587	0.349067	2.1635	0.498	0.349782	8	7	0.449	0.248	1.81048	2
P48	5.33833	0.669667	7.9498	4.144	0.755	5.48874	0.605084	1.9185	0.917	0.436313	6	7	0.411333	0.234333	1.75533	2
P49	6.52567	0.288	22.9132	5.808	0.242	24	0.541891	3.4725	0.4595	0.213091	6	6	0.439667	0.246	1.78726	2
P50	8.57567	0.704667	12.1146	6.5315	0.6235	10.4755	0.313853	4.004	0.5125	0.322658	6	6	0.419	0.157	2.66879	2
C01	7.05033	0.235667	30.7843	9.7195	0.2685	36.1993	0.311977	2.785	0.8505	0.248669	2	7	0.507	0.34	1.49118	1
C02	6.238	0.202333	30.6661	9.7195	0.2685	36.1993	0.442855	2.785	0.8505	0.295752	3	7	0.500333	0.252	1.98545	1
C03	9.57467	0.184333	52.8239	5.6625	0.422	13.4182	0.402207	2.239	0.888	0.333294	3	8	0.581667	0.407	1.42916	1
C04	9.57467	0.184333	52.8239	7.5125	0.3775	19.9007	0.149778	4.3025	0.559	0.15168	4	8	0.640667	0.440667	1.45386	1
C05	3.509	0.324333	10.1808	14.4025	0.4865	29.6043	0.418533	6.3585	0.8505	0.162162	3	8	0.879667	0.588333	1.49518	1
C06	7.64167	0.267333	28.7915	10.4825	0.249	42.0984	0.482733	4.4335	0.9035	0.26162	3	8	0.662333	0.501667	1.32027	1
C07	7.42067	0.179667	43.1547	9.7195	0.2685	36.1993	0.156506	4.6175	0.6145	0.167315	4	8	0.65	0.426333	1.52463	1
C08	10.19	0.358333	29.6542	10.51	0.3775	27.8411	0.347575	2.785	1.004	0.262643	3	9	0.754	0.492333	1.53148	1
C09	9.11633	0.189333	48.5917	7.467	0.2845	26.246	0.583902	3.6375	0.893	0.231841	4	9	0.737667	0.455333	1.62006	1
C10	9.11633	0.189333	48.5917	8.785	0.4085	21.5055	0.618281	5.297	0.886	0.133569	4	8	0.602333	0.384	1.56858	1
C11	5.10967	0.314667	16.1837	7.6605	0.396	19.3447	0.613096	4.6885	0.9105	0.138035	3	8	0.456667	0.316667	1.44211	1
C12	12.4917	0.242667	51.9341	9.8815	0.3455	28.6006	0.519835	2.735	0.5965	0.173029	3	7	0.443667	0.345667	1.28351	1
C13	8.344	0.346667	26.7601	10.299	0.3585	28.728	0.460337	3.341	0.8315	0.220239	4	9	0.558667	0.354667	1.57519	1
C14	8.255	0.098	84.2347	10.0845	0.149	67.6812	0.343711	4.7455	0.535	0.208035	6	8	0.565	0.345333	1.6361	1
C15	5.83267	0.179667	33.3728	10.1795	0.438	23.2409	0.0394474	4.5625	1.53	0.242624	3	8	0.812333	0.628333	1.29284	1
C16	8.586	0.23	38.8956	10.1795	0.438	23.2409	0.276667	0.728	0.6235	0.74707	3	8	0.516667	0.334333	1.54536	1
C17	7.557	0.357	21.1871	5.842	0.435	13.4299	0.592796	3.6775	1.0305	0.242159	3	8	0.515667	0.390667	1.31997	1
C18	5.525	0.150333	36.9388	5.8305	0.699	8.3412	0.346078	4.0505	0.661	0.187846	3	9	0.520333	0.426	1.22144	1
C19	10.614	0.317333	32.6299	10.319	0.441	23.3991	0.310633	4.636	1.231	0.232281	3	8	0.611333	0.459	1.33188	1
C20	8.34967	0.345333	24.5039	10.1795	0.438	23.2409	0.517228	5.477	0.695	0.115117	4	7	0.772667	0.485	1.59313	1
C21	7.051	0.154	46.0376	15.07	0.2385	63.1866	0.244266	5.365	0.8415	0.150207	3	8	0.406	0.406	1	1
C22	10.1257	0.311667	35.1784	10.1315	0.6875	14.7367	0.531295	4.38	0.729	0.27757	3	8	0.434333	0.399	1.08855	1
C23	10.8747	0.159	68.6007	11.607	0.324	35.8241	0.831367	5.25	0.788	0.111208	4	8	0.271	0.377	0.718833	1
C24	10.4273	0.237667	48.638	10.4755	0.3565	29.3843	0.604257	5.364	0.9695	0.166459	4	9	0.570333	0.543667	1.04905	1
C25	9.075	0.371333	24.2353	12.249	0.396	30.9318	0.515153	3.2505	1.081	0.257044	4	8	0.619333	0.446667	1.38657	1
C26	9.907	0.238	43.3019	10.099	0.2545	39.6817	0.596669	2.575	0.786	0.242062	3	8	0.539667	0.358333	1.50605	1
C27	8.5	0.249	34.1365	9.5505	0.3105	30.7585	0.515849	5.138	0.993	0.184766	3	8	0.718333	0.534	1.34519	1
C28	7.055	0.319667	22.3231	8.8235	0.5175	17.0502	0.593261	5.6055	0.8445	0.130892	3	8	0.607667	0.554	1.09687	1
C29	7.38933	0.174333	44.1155	9.0645	0.1885	48.0875	0.599987	5.078	0.6615	0.0910343	3	9	0.505333	0.384	1.31597	1
F01	7.95	0.156	55.3861	11.9235	0.241	49.4751	0.730925	6.7095	0.7285	0.157449	5	7	0.636333	0.229667	2.77068	2
F02	8.53167	0.194667	43.4048	11.311	0.3165	35.7378	0.613465	4.5155	0.5375	0.178551	4	7	0.259	0.128333	2.01818	2
F03	5.92533	0.469	12.7405	8.8345	0.608	14.5304	0.541193	2.989	0.456	0.192145	10	7	0.370667	0.232667	1.59312	2
F04	8.721	0.462333	19.3098	11.8025	0.3345	35.284	0.718439	4.5325	0.8345	0.180646	8	7	0.384	0.222667	1.72455	2
F05	10.8123	0.467	26.8039	10.4815	0.438	23.9304	0.657174	3.724	1.05	0.195055	8	7	0.433667	0.247667	1.75101	2
F06	3.39767	0.19	18.1698	8.027	0.4605	17.4311	0.41371	3.8055	0.8475	0.232686	5	7	0.430667	0.271	1.58918	2
F07	7.708	0.520667	14.971	8.0405	0.584	13.768	0.545977	2.9055	0.641	0.261218	8	7	0.380667	0.230333	1.65268	2
F08	9.07433	0.401667	22.5223	8.505	0.311	27.3473	0.539385	3.7765	0.6555	0.319846	8	7	0.391	0.222333	1.75862	2
F09	9.16767	0.867667	10.6496	9.1185	0.7555	12.0695	0.511635	2.474	1.219	0.434079	6	7	0.387667	0.283	1.36985	2
F10	6.177	0.506333	12.6954	6.962	0.453	15.3687	0.560745	2.019	0.6515	0.224952	7	7	0.418333	0.262333	1.59466	2
F11	5.81833	0.348333	16.3974	5.108	0.4475	11.4145	0.167361	1.219	0.542	0.300364	8	7	0.354	0.213333	1.65938	2
F12	4.86933	0.249	19.2598	6.603	0.2525	26.1505	0.359689	2.865	0.475	0.187376	4	7	0.330333	0.169667	1.94695	2
F13	5.29867	0.357333	15.2325	10.9185	0.57	19.1553	0.515783	4.429	0.597	0.165165	9	7	0.299	0.128	2.33594	2
F14	8.398	0.363667	23.2479	6.349	0.2605	24.3724	0.39916	2.1925	0.526	0.173409	7	7	0.238667	0.134	1.78109	2
F15	4.35767	0.516667	8.39556	6.775	0.523	12.9541	0.564084	4.3015	0.8305	0.138294	9	8	0.449333	0.203	2.21346	2
F16	6.96233	0.348667	20.056	8.112	0.4055	20.0049	0.572165	3.2195	0.559	0.132312	6	7	0.308333	0.243	1.26886	2
F17	7.70067	0.290667	27.0225	10.591	0.629	16.8378	0.584563	3.0395	0.564	0.177811	10	7	0.395333	0.225667	1.75185	2
F18	5.373	0.349333	15.7323	8.3115	0.609	13.6478	0.591525	4.3845	0.613	0.175399	6	6	0.333333	0.165	2.0202	2
F19	7.894	0.458667	18.2412	9.2145	0.307	30.0147	0.645565	3.3465	0.558	0.137228	5	7	0.451333	0.234667	1.9233	2
F20	12.7	0.640333	22.816	6.775	0.523	12.9541	0.739402	2.774	1.294	0.39993	10	7	0.557667	0.365333	1.52646	2
F21	5.93933	0.376	16.1909	7.1885	0.4535	15.8512	0.740316	3.428	0.6385	0.236046	10	8	0.295	0.184333	1.60036	2
F22	5.457	0.342333	15.8874	6.518	0.43	15.1581	0.0933807	2.524	0.505	0.201371	8	8	0.366	0.178667	2.04851	2
F23	5.358	0.323667	16.0436	9.886	0.4345	22.7526	0.619808	2.743	0.7385	0.192924	7	7	0.424	0.233	1.81974	2
F24	7.997	0.676	11.2517	9.227	0.5115	18.0391	0.696429	2.4315	0.7625	0.237246	7	8	0.347667	0.2	1.73833	2
F25	18.4473	0.364667	52.2329	6.518	0.43	15.1581	0.358807	2.9725	0.71	0.20547	6	8	0.450333	0.177333	2.53947	2
F26	5.72533	0.332333	17.5425	9.01	0.4255	21.1751	0.0837955	2.7755	0.6765	0.216918	8	7	0.433333	0.222667	1.94611	2
F27	9.11567	0.169333	52.928	6.518	0.43	15.1581	0.430462	3.2735	0.8195	0.174033	5	8	0.696	0.426667	1.63125	2
F28	12.0227	0.55	23.8332	6.254	0.522	11.9808	0.32627	2.1045	0.4665	0.208175	6	7	0.408333	0.227	1.79883	2
F29	7.73833	0.125	61.9467	10.6155	0.332	31.9744	0.0856651	3.9685	0.8165	0.162519	7	7	1.034	0.253333	4.08158	2
F30	6.386	0.327	19.5291	7.4075	0.9715	7.62481	0.149761	3.673	1.396	0.269499	6	6	0.541667	0.299667	1.80756	2
F31	11.39	0.576333	19.0924	6.432	0.4775	13.4702	0.340528	7.054	1.162	0.146725	5	7	0.368333	0.243333	1.5137	2
F32	7.86533	0.438667	19.1486	5.6715	0.696	8.14871	0.443002	2.5345	0.576	0.20916	7	7	0.36	0.219333	1.64134	2
F33	10.9033	0.910333	11.7764	6.254	0.522	11.9808	0.525923	4.774	0.906	0.168108	10	7	0.560333	0.296	1.89302	2
F34	6.20433	0.469667	13.3115	6.518	0.43	15.1581	0.414087	6.11	0.9685	0.175294	9	7	0.416333	0.278	1.4976	2
F35	4.89633	0.312333	16.0741	4.054	0.2355	17.2144	0.421553	2.161	0.461	0.237582	5	7	0.406	0.221	1.8371	2
F36	17.0307	1.12667	15.2602	2.0815	0.291	7.15292	0.615345	2.745	0.742	0.24304	9	6	0.486667	0.300333	1.62042	2
F37	7.528	0.418667	18.8488	6.432	0.4775	13.4702	0.106627	1.9665	0.465	0.31973	6	6	0.379667	0.209667	1.81081	2
F38	2.86067	0.261667	10.7255	2.0815	0.291	7.15292	0.530808	0.85	0.422	0.452353	3	6	0.350667	0.146667	2.39091	2
F39	4.329	0.290333	14.9227	6.532	0.4465	14.6293	0.629204	3.2585	0.682	0.194193	4	7	0.529667	0.294	1.80159	2
